# Supplementary material for: Comparative genomics and transcriptomics of rough and smooth Mycobacterium marinum focusing on ESX-1, ESX-6 and LOS genes
Source: Sci Rep. 2026 Jul 10;16:21610. doi: 10.1038/s41598-026-61405-w (PMC13354803; doi:10.1038/s41598-026-61405-w)
Supplement: Supplementary file 2 — Supplementary Information 2. [file 41598_2026_61405_MOESM2_ESM.xlsx]

## Sheet: Table S1a
Table S1a: Complete Genome Feature Summary of M. marinum 1218R. List of computationally predicted features, including protein-coding sequences (PROKKA), structural non-coding RNAs (tRNA, RFAM ncRNAs), and calculated intergenic regions (IGR)
M. marinum 1218R
Locus_Tag	Gene product	Gene symbol	Gene length	Gene direction or Upstream-Downstream gene
1218R_00001	Chromosomal replication initiator protein DnaA	dnaA	1556	+
1218R_IGR_1			381	#1218R_00001:1218R_00002
1218R_00002	DNA polymerase III subunit beta	dnaN	1208	+
1218R_00003	DNA replication and repair protein RecF	recF_1	1079	+
1218R_00004	hypothetical protein		563	+
1218R_IGR_2			50	#1218R_00004:1218R_00005
1218R_00005	DNA gyrase subunit B	gyrB	2078	+
1218R_00006	DNA gyrase subunit A	gyrA_1	2519	+
1218R_00007	hypothetical protein		902	+
1218R_1_tRNA_Ile_GAT			76	+
1218R_2_tRNA_Ala_TGC			75	+
1218R_00010	Trans-aconitate 2-methyltransferase	tam_1	839	+
1218R_00011	HTH-type transcriptional activator TipA	tipA	761	-
1218R_00012	Cell wall synthesis protein CwsA	cwsA	428	-
1218R_00013	Peptidyl-prolyl cis-trans isomerase A	ppiA	548	+
1218R_00014	hypothetical protein		425	-
1218R_00015	Cell division protein CrgA	crgA	281	-
1218R_00016	hypothetical protein		743	+
1218R_00017	Anthranilate synthase component 2	trpG	686	+
1218R_00018	Serine/threonine-protein kinase PknB	pknB	1880	-
1218R_00019	Serine/threonine-protein kinase PknA	pknA	1358	-
1218R_00020	Penicillin-binding protein A	pbpA	1475	-
1218R_00021	Lipid II flippase FtsW	ftsW_1	1409	-
1218R_00022	PP2C-family Ser/Thr phosphatase	pstP	1559	-
1218R_00023	FHA domain-containing protein FhaB	fhaB	467	-
1218R_00024	FHA domain-containing protein FhaA	fhaA	1640	-
1218R_IGR_3			134	#1218R_00024:1218R_3_tRNA_Leu_CAG
1218R_3_tRNA_Leu_CAG			82	+
1218R_00026	Integrase core domain protein		1178	-
1218R_IGR_4			349	#1218R_00026:1218R_00027
1218R_00027	Integrase core domain protein		878	-
1218R_00028	Transposase		293	-
1218R_IGR_5			524	#1218R_00028:1218R_00029
1218R_00029	hypothetical protein		182	-
1218R_00030	hypothetical protein		449	-
1218R_00031	hypothetical protein		1235	-
1218R_IGR_6			284	#1218R_00031:1218R_00032
1218R_00032	hypothetical protein		239	+
1218R_00033	Gluconate 5-dehydrogenase	gno_1	767	-
1218R_IGR_7			27	#1218R_00033:1218R_00034
1218R_00034	hypothetical protein		752	+
1218R_00035	Putative osmoprotectant uptake system substrate-binding protein OsmF precursor	osmF_1	1004	-
1218R_00036	Glycine betaine/carnitine/choline transport system permease protein OpuCB	opuCB	809	-
1218R_00037	Glycine betaine/carnitine/choline transport ATP-binding protein OpuCA	opuCA_1	1199	-
1218R_00038	Choline transport system permease protein OpuBB	opuBB_1	668	-
1218R_IGR_8			139	#1218R_00038:1218R_00039
1218R_00039	Cold shock-like protein CspD	cspD	407	+
1218R_00040	Membrane dipeptidase (Peptidase family M19)		959	-
1218R_00041	Ammonium transporter NrgA	nrgA	1313	+
1218R_00042	hypothetical protein		299	-
1218R_00043	Quercetin 2%2C3-dioxygenase	yhhW_1	968	-
1218R_00044	Transcriptional regulator WhiB5	whiB5	416	-
1218R_00045	putative HTH-type transcriptional regulator/MT0026		791	+
1218R_00046	Peptidoglycan endopeptidase RipA precursor	ripA_1	827	+
1218R_00047	Biofilm regulator BssS		380	+
1218R_00048	Biofilm regulator BssS		1253	+
1218R_00049	hypothetical protein		317	+
1218R_00050	hypothetical protein		305	+
1218R_IGR_9			68	#1218R_00050:1218R_00051
1218R_00051	hypothetical protein		1106	+
1218R_00052	hypothetical protein		128	+
1218R_00053	hypothetical protein		317	+
1218R_00054	hypothetical protein		323	+
1218R_00055	hypothetical protein		773	-
1218R_00056	2-acyl-glycerophospho-ethanolamine acyltransferase		1292	-
1218R_IGR_10			66	#1218R_00056:1218R_00057
1218R_00057	hypothetical protein		539	+
1218R_00058	Sodium Bile acid symporter family protein		1040	-
1218R_00059	hypothetical protein		350	-
1218R_00060	putative lipoprotein LpqN		1133	-
1218R_00061	Leucine--tRNA ligase	leuS	3011	+
1218R_00062	putative oxidoreductase		665	-
1218R_00063	MarR family protein		503	-
1218R_00064	Glutamine transport ATP-binding protein GlnQ	glnQ	749	-
1218R_00065	Arginine transport system permease protein ArtQ	artQ	1769	-
1218R_00066	DNA-binding transcriptional repressor LldR		764	-
1218R_00067	Phthiodiolone/phenolphthiodiolone dimycocerosates ketoreductase		797	-
1218R_00068	Dihydrolipoyllysine-residue acetyltransferase component of acetoin cleaving system	acoC	914	-
1218R_00069	Inositol-3-phosphate synthase	ino1	1118	-
1218R_00070	Transcriptional regulator PadR-like family protein		542	-
1218R_00071	hypothetical protein		938	-
1218R_00072	hypothetical protein		413	+
1218R_00073	Penicillin-binding protein 1A	ponA1_1	2555	+
1218R_00074	hypothetical protein		1640	+
1218R_00075	Isonitrile hydratase	inhA_1	638	+
1218R_00076	30S ribosomal protein S6	rpsF	290	+
1218R_00077	Single-stranded DNA-binding protein	ssb_1	527	+
1218R_00078	30S ribosomal protein S18 1	rpsR1_1	254	+
1218R_00079	50S ribosomal protein L9	rplI	458	+
1218R_IGR_11			372	#1218R_00079:1218R_00080
1218R_00080	Replicative DNA helicase	dnaB	1382	+
1218R_IGR_12			59	#1218R_00080:1218R_00081
1218R_00081	D-alanyl-D-alanine carboxypeptidase precursor		1307	+
1218R_IGR_13			202	#1218R_00081:1218R_00082
1218R_00082	hypothetical protein		248	+
1218R_IGR_14			394	#1218R_00082:1218R_00083
1218R_00083	hypothetical protein		749	+
1218R_00084	3-oxoadipate enol-lactonase 2	catD	779	-
1218R_00085	Acyltransferase papA3	papA3	1766	+
1218R_00086	hypothetical protein		449	-
1218R_00087	putative transport protein HsrA	hsrA_1	1595	-
1218R_00088	Membrane transport protein mmpL8	mmpL8_1	2864	-
1218R_00089	Putative membrane protein mmpS4	mmpS4_1	437	-
1218R_IGR_15			741	#1218R_00089:1218R_00090
1218R_00090	MbtH-like protein		236	+
1218R_00091	Phenolphthiocerol synthesis polyketide synthase type I Pks15/1		3170	+
1218R_1_ncRNA_ASpks			74	#1218R_00092:1218R_00091
1218R_00092	Linear gramicidin synthase subunit D	lgrD_1	14870	+
1218R_00093	Chorismate pyruvate-lyase		599	+
1218R_00094	Phenolphthiocerol synthesis polyketide synthase type I Pks15/1		7334	+
1218R_2_ncRNA_ASpks			74	#1218R_00095:1218R_00094
1218R_00095	Phenolphthiocerol synthesis polyketide synthase type I Pks15/1		6557	+
1218R_3_ncRNA_ASpks			74	#1218R_00096:1218R_00095
1218R_00096	hypothetical protein		218	-
1218R_00097	hypothetical protein		764	+
1218R_00098	Phenylacetate-coenzyme A ligase		1382	+
1218R_IGR_16			415	#1218R_00098:1218R_00099
1218R_00099	bifunctional enoyl-CoA hydratase/phosphate acetyltransferase		1004	-
1218R_IGR_17			128	#1218R_00099:1218R_00100
1218R_00100	Endoglucanase A precursor	cenA	1013	+
1218R_00101	HTH-type transcriptional regulator BetI	betI_1	605	+
1218R_00102	putative lysine decarboxylase		1085	+
1218R_00103	putative FAD-linked oxidoreductase YvdP	yvdP_1	1505	+
1218R_00104	PE family protein		974	-
1218R_IGR_18			189	#1218R_00104:1218R_00105
1218R_00105	Haloalkane dehalogenase	linB_1	881	+
1218R_00106	hypothetical protein		299	+
1218R_00107	hypothetical protein		992	+
1218R_00108	hypothetical protein		263	+
1218R_00109	HTH-type transcriptional repressor KstR2	kstR2_1	638	-
1218R_00110	Nitroreductase family protein		1172	+
1218R_00111	ATP-dependent zinc metalloprotease FtsH	ftsH_1	1388	+
1218R_00112	Formate dehydrogenase H	fdhF	2342	+
1218R_00113	Cytochrome P450 107B1		1238	-
1218R_00114	Putative HTH-type transcriptional regulator/MT0914		3317	+
1218R_00115	L-threonine 3-dehydrogenase	tdh	932	-
1218R_00116	transcriptional regulator SlyA		434	+
1218R_00117	hypothetical protein		758	-
1218R_00118	Putative alcohol dehydrogenase D	adhD_1	1109	-
1218R_00119	Terephthalate 1%2C2-dioxygenase%2C reductase component 1	tphA1I	1022	-
1218R_00120	Methane monooxygenase regulatory protein B	mmoB	317	-
1218R_00121	Methane monooxygenase component A beta chain	mmoY	1091	-
1218R_00122	Methane monooxygenase component A alpha chain	mmoX	1538	-
1218R_IGR_19			33	#1218R_00122:1218R_00123
1218R_00123	putative transcriptional regulatory protein NarL	narL_1	626	+
1218R_00124	Redox sensor histidine kinase response regulator DevS	devS_1	1094	-
1218R_IGR_20			215	#1218R_00124:1218R_00125
1218R_00125	hypothetical protein		392	+
1218R_00126	putative Nudix hydrolase NudL	nudL_1	719	+
1218R_00127	Multidrug resistance protein MdtH	mdtH_1	1184	+
1218R_00128	hypothetical protein		251	+
1218R_00129	Amidohydrolase		1193	-
1218R_00130	Acyl-CoA dehydrogenase	mmgC_1	2225	-
1218R_00131	Amidohydrolase		866	-
1218R_IGR_21			155	#1218R_00131:1218R_00132
1218R_00132	HTH-type transcriptional repressor KstR	kstR_1	575	+
1218R_00133	Beta-ketoadipyl-CoA thiolase	pcaF_1	1211	-
1218R_00134	hypothetical protein		398	-
1218R_00135	hypothetical protein		416	-
1218R_00136	Organic hydroperoxide resistance transcriptional regulator	ohrR	491	-
1218R_00137	hypothetical protein		1157	+
1218R_00138	CAAX amino terminal protease self- immunity		770	-
1218R_00139	hypothetical protein		1208	-
1218R_00140	Acyl-CoA dehydrogenase	acdA_1	1211	-
1218R_00141	HTH-type transcriptional repressor KstR2	kstR2_2	620	-
1218R_00142	Enhanced intracellular survival protein	eis_1	1175	-
1218R_IGR_22			22	#1218R_00142:1218R_00143
1218R_00143	hypothetical protein		566	-
1218R_00144	SnoaL-like domain protein		431	+
1218R_00145	Phthiodiolone/phenolphthiodiolone dimycocerosates ketoreductase		1040	+
1218R_00146	Phosphotransferase enzyme family protein		1055	-
1218R_00147	(R)-benzylsuccinyl-CoA dehydrogenase	bbsG_1	1223	-
1218R_00148	pH-sensitive adenylate cyclase		1124	-
1218R_00149	Isocitrate dehydrogenase [NADP]	icd_1	2237	-
1218R_IGR_23			526	#1218R_00149:1218R_00150
1218R_00150	hypothetical protein		836	-
1218R_00151	Mannan-binding protein		806	-
1218R_00152	hypothetical protein		725	-
1218R_IGR_24			216	#1218R_00152:1218R_00153
1218R_00153	hypothetical protein		1088	+
1218R_00154	hypothetical protein		1181	+
1218R_00155	3 beta-hydroxysteroid dehydrogenase/Delta 5-->4-isomerase		980	+
1218R_00156	Fatty acid desaturase		1097	+
1218R_00157	Diaminobutyrate--2-oxoglutarate aminotransferase	dat	1349	+
1218R_00158	L-2%2C4-diaminobutyrate decarboxylase	ddc	1508	+
1218R_00159	hypothetical protein		743	+
1218R_00160	hypothetical protein		506	+
1218R_00161	hypothetical protein		728	+
1218R_00162	Daunorubicin/doxorubicin resistance ATP-binding protein DrrA	drrA_1	974	+
1218R_00163	ABC-2 type transporter		776	+
1218R_00164	Acyl carrier protein MbtL	mbtL	281	+
1218R_00165	Putative ligase/MSMEI_5285		1640	+
1218R_00166	putative phospholipid ABC transporter permease protein MlaE	mlaE_1	845	+
1218R_00167	putative phospholipid ABC transporter permease protein MlaE	mlaE_2	866	+
1218R_00168	mce related protein		1490	+
1218R_00169	mce related protein		1073	+
1218R_00170	mce related protein		1046	+
1218R_00171	mce related protein		1112	+
1218R_00172	mce related protein		1127	+
1218R_00173	mce related protein		1238	+
1218R_IGR_25			526	#1218R_00173:1218R_00174
1218R_00174	PE family protein		2552	+
1218R_IGR_26			558	#1218R_00174:1218R_00175
1218R_00175	hypothetical protein		119	+
1218R_00176	ESX-1 secretion system protein eccB1	eccB1_1	1445	+
1218R_00177	putative PE family protein PE35		296	+
1218R_00178	putative PPE family immunogenic protein PPE68		1106	+
1218R_00179	ESAT-6-like protein EsxB	esxB_1	302	+
1218R_00180	6 kDa early secretory antigenic target	esxA_1	287	+
1218R_IGR_27			73	#1218R_00180:1218R_00181
1218R_00181	6 kDa early secretory antigenic target	esxA_2	287	+
1218R_IGR_28			383	#1218R_00181:1218R_00182
1218R_00182	putative PPE family protein PPE29		1145	+
1218R_IGR_29			465	#1218R_00182:1218R_00183
1218R_00183	hypothetical protein		182	+
1218R_00184	ESAT-6-like protein EsxB	esxB_2	302	+
1218R_00185	6 kDa early secretory antigenic target	esxA_3	287	+
1218R_00186	hypothetical protein		347	+
1218R_00187	hypothetical protein		353	+
1218R_00188	ESX-1 secretion-associated protein EspK	espK_1	2060	+
1218R_00189	ESX-1 secretion-associated protein EspK	espK_2	491	+
1218R_00190	hypothetical protein		275	-
1218R_00191	ESX-1 secretion-associated protein EspB	espB_1	1547	-
1218R_IGR_30			448	#1218R_00191:1218R_00192
1218R_00192	ESX-1 secretion-associated protein EspB	espB_2	1493	+
1218R_00193	HTH-type transcriptional repressor AcnR	acnR_1	557	+
1218R_00194	3-oxo-5-alpha-steroid 4-dehydrogenase		1613	-
1218R_00195	L-serine dehydratase 1	sdaA	1385	-
1218R_00196	Serine hydroxymethyltransferase 2	glyA2	1277	-
1218R_00197	Glycine cleavage system H protein	gcvH_1	404	-
1218R_00198	Aminomethyltransferase	gcvT_1	1127	-
1218R_00199	Glycine dehydrogenase (decarboxylating)	gcvP_1	2885	-
1218R_4_ncRNA_Glycine			91	#1218R_IGR_31:1218R_00199
1218R_IGR_31			158	#1218R_4_ncRNA_Glycine:1218R_00200
1218R_00200	Naphthalene 1%2C2-dioxygenase subunit alpha	doxB	1370	-
1218R_00201	D-aminoacylase	dan_1	1760	-
1218R_00202	Anti-sigma-F factor antagonist RsfB	rsfB_1	377	-
1218R_IGR_32			130	#1218R_00202:1218R_00203
1218R_00203	FtsX-like permease family protein		1049	+
1218R_00204	putative ABC transporter ATP-binding protein/MT0079		992	+
1218R_00205	Esterase PHB depolymerase		950	-
1218R_00206	Acyltransferase family protein		1298	-
1218R_00207	hypothetical protein		317	-
1218R_00208	hypothetical protein		1175	-
1218R_00209	hypothetical protein		1097	-
1218R_00210	transcriptional regulator BetI		593	+
1218R_00211	Haloalkane dehalogenase	dhaAF_1	830	-
1218R_00212	Transposon Tn10 TetC protein	tetC_1	605	+
1218R_00213	hypothetical protein		620	+
1218R_IGR_33			196	#1218R_00213:1218R_00214
1218R_00214	Bacterial regulatory proteins%2C tetR family		635	+
1218R_00215	Esterase PHB depolymerase		980	-
1218R_00216	Transcriptional activatory protein BadR	badR	413	+
1218R_00217	hypothetical protein		806	-
1218R_00218	3-phenylpropionate/cinnamic acid dioxygenase subunit alpha	hcaE_1	1199	+
1218R_00219	Copper-exporting P-type ATPase A	copA_1	2369	-
1218R_00220	hypothetical protein		890	-
1218R_00221	Copper chaperone CopZ	copZ	212	-
1218R_IGR_34			42	#1218R_00221:1218R_00222
1218R_00222	Polyketide cyclase / dehydrase and lipid transport		473	+
1218R_00223	Pyridoxamine 5'-phosphate oxidase		563	-
1218R_00224	Alkanal monooxygenase alpha chain	luxA_1	1010	-
1218R_00225	HTH-type transcriptional regulator SrpR	srpR_1	662	-
1218R_00226	HTH-type transcriptional regulator SrpR	srpR_2	629	+
1218R_00227	Pentalenolactone D synthase	penE	1799	+
1218R_00228	4-hydroxyacetophenone monooxygenase	hapE_1	1676	+
1218R_00229	Putative alcohol dehydrogenase D	adhD_2	1157	-
1218R_00230	PE family protein		1715	+
1218R_00231	3-alpha-hydroxysteroid dehydrogenase/carbonyl reductase	hsdA_1	791	-
1218R_00232	Malonyl-[acyl-carrier protein] O-methyltransferase	bioC_1	599	+
1218R_00233	2%2C3-dehydroadipyl-CoA hydratase	paaF_1	800	-
1218R_IGR_35			92	#1218R_00233:1218R_00234
1218R_00234	hypothetical protein		824	+
1218R_00235	hypothetical protein		614	-
1218R_00236	3-alpha-hydroxysteroid dehydrogenase/carbonyl reductase	hsdA_2	860	+
1218R_00237	HTH-type transcriptional regulator BetI	betI_2	629	+
1218R_00238	hypothetical protein		824	+
1218R_00239	5'-methylthioadenosine/S-adenosylhomocysteine nucleosidase	mtnN	755	+
1218R_IGR_36			198	#1218R_00239:1218R_00240
1218R_00240	Polyketide cyclase / dehydrase and lipid transport		485	+
1218R_00241	Serine 3-dehydrogenase	sdh_1	803	+
1218R_00242	Membrane transport protein mmpL8	mmpL8_2	2912	+
1218R_00243	Dimodular nonribosomal peptide synthase	dhbF_1	4250	-
1218R_00244	Phosphopantetheine attachment site		251	-
1218R_00245	Putative fatty-acid--CoA ligase FadD10		1595	-
1218R_00246	FcoT-like thioesterase domain protein		554	-
1218R_00247	Alpha-ketoglutarate-dependent taurine dioxygenase	tauD	869	-
1218R_IGR_37			34	#1218R_00247:1218R_00248
1218R_00248	putative PPE family protein PPE37		1418	-
1218R_IGR_38			167	#1218R_00248:1218R_00249
1218R_00249	Leucine carboxyl methyltransferase		809	+
1218R_00250	hypothetical protein		713	+
1218R_00251	putative copper-exporting P-type ATPase V	ctpV_1	2291	-
1218R_00252	ECF RNA polymerase sigma factor SigC	sigC_1	554	+
1218R_00253	hypothetical protein		689	-
1218R_00254	Cytochrome c oxidase caa3 assembly factor (Caa3_CtaG)		1976	+
1218R_00255	Heavy-metal-associated domain protein		218	-
1218R_00256	Copper-exporting P-type ATPase A	copA_2	2273	-
1218R_00257	hypothetical protein		185	-
1218R_00258	Phospholipase C 1 precursor	plcA_1	1565	+
1218R_00259	Acetyltransferase Pat		1574	+
1218R_00260	2-hydroxymuconate semialdehyde hydrolase	xylF_1	1376	-
1218R_00261	HTH-type transcriptional regulator RutR	rutR_1	605	-
1218R_IGR_39			28	#1218R_00261:1218R_00262
1218R_00262	hypothetical protein		950	+
1218R_00263	30S ribosomal protein S18 1	rpsR1_2	263	-
1218R_00264	30S ribosomal protein S14	rpsN	305	-
1218R_00265	50S ribosomal protein L33 2	rpmG2	164	-
1218R_00266	50S ribosomal protein L28	rpmB_1	236	-
1218R_00267	Putative metal chaperone YciC	yciC	1196	+
1218R_00268	50S ribosomal protein L31 type B	rpmE2	272	+
1218R_00269	Fatty acyl-CoA reductase	acr1_1	899	+
1218R_00270	putative sulfoacetate--CoA ligase	sauT_1	1586	+
1218R_00271	Calcium-transporting ATPase 1		4862	-
1218R_IGR_40			308	#1218R_00271:1218R_00272
1218R_00272	hypothetical protein		206	-
1218R_IGR_41			241	#1218R_00272:1218R_00273
1218R_00273	PE family protein		1673	+
1218R_IGR_42			70	#1218R_00273:1218R_00274
1218R_00274	Rhomboid protease GluP	gluP	764	+
1218R_00275	Polyketide cyclase / dehydrase and lipid transport		461	+
1218R_00276	2-(R)-hydroxypropyl-CoM dehydrogenase	xecD	788	-
1218R_00277	Short-chain-fatty-acid--CoA ligase	fadK_1	1610	-
1218R_00278	HTH-type transcriptional regulator FrlR	frlR	779	-
1218R_00279	Serine/threonine-protein kinase PknD	pknD_1	1622	-
1218R_00280	3-oxoacyl-[acyl-carrier-protein] reductase FabG	fabG_1	875	+
1218R_00281	Biphenyl dioxygenase subunit alpha	bphA	1361	+
1218R_00282	Alkanal monooxygenase alpha chain	luxA_2	1181	+
1218R_00283	Neopentalenolactone D synthase	ptlE	1853	+
1218R_00284	Putative short-chain type dehydrogenase/reductase		935	+
1218R_00285	Formyl-coenzyme A transferase	frc_1	1220	+
1218R_IGR_43			78	#1218R_00285:1218R_00286
1218R_00286	O-acetyltransferase OatA	oatA_1	2012	+
1218R_00287	O-methyltransferase		665	-
1218R_5_ncRNA_ykoK			170	#1218R_00287:1218R_IGR_44
1218R_IGR_44			139	#1218R_5_ncRNA_ykoK:1218R_00288
1218R_00288	hypothetical protein		215	+
1218R_00289	Divalent metal cation transporter MntH	mntH_1	1748	+
1218R_00290	Putative L%2CD-transpeptidase LppS precursor	lppS_1	755	-
1218R_IGR_45			256	#1218R_00290:1218R_00291
1218R_00291	putative hydrogen peroxide-inducible genes activator	oxyR_1	932	+
1218R_00292	putative oxalyl-CoA decarboxylase	oxc	1763	-
1218R_IGR_46			107	#1218R_00292:1218R_00293
1218R_00293	putative sulfoacetate--CoA ligase	sauT_2	1634	+
1218R_00294	hypothetical protein		476	-
1218R_00295	Elongation factor G	fusA_1	2156	-
1218R_00296	Pyridoxamine 5'-phosphate oxidase		410	-
1218R_00297	hypothetical protein		500	+
1218R_00298	Putative serine protease HtrA	htrA_1	1073	+
1218R_00299	Trehalose synthase/amylase TreS	treS	1784	+
1218R_00300	Maltokinase	mak	1367	+
1218R_00301	hypothetical protein		680	+
1218R_00302	Diacylglycerol acyltransferase/mycolyltransferase Ag85C precursor	fbpC	1040	-
1218R_IGR_47			193	#1218R_00302:1218R_00303
1218R_00303	hypothetical protein		497	-
1218R_00304	putative enoyl-CoA hydratase 1		455	+
1218R_00305	(R)-benzylsuccinyl-CoA dehydrogenase	bbsG_2	1295	-
1218R_00306	Acetyltransferase (GNAT) family protein		632	+
1218R_00307	Cyclic nucleotide-gated potassium channel		2030	-
1218R_00308	HTH-type transcriptional repressor FabR	fabR_1	668	-
1218R_00309	Stearoyl-CoA 9-desaturase electron transfer partner		1097	+
1218R_00310	Stearoyl-CoA 9-desaturase	desA3_1	1133	+
1218R_IGR_48			110	#1218R_00310:1218R_00311
1218R_00311	Polyketide cyclase / dehydrase and lipid transport		524	+
1218R_00312	F420-dependent glucose-6-phosphate dehydrogenase	fgd1_1	1058	+
1218R_00313	hypothetical protein		1112	-
1218R_00314	Bacterial regulatory proteins%2C tetR family		599	-
1218R_00315	hypothetical protein		1241	+
1218R_00316	Soluble epoxide hydrolase		890	+
1218R_00317	S-(hydroxymethyl)mycothiol dehydrogenase		1043	-
1218R_00318	Molybdenum-pterin-binding protein 2	mopII	212	-
1218R_00319	transcriptional regulator BetI		605	-
1218R_00320	Pentalenene oxygenase	ptlI_1	1343	+
1218R_00321	Peptide methionine sulfoxide reductase MsrA	msrA	515	-
1218R_00322	SnoaL-like domain protein		506	+
1218R_00323	3 beta-hydroxysteroid dehydrogenase/Delta 5-->4-isomerase		1022	+
1218R_00324	hypothetical protein		380	+
1218R_00325	SnoaL-like domain protein		413	-
1218R_00326	hypothetical protein		911	+
1218R_00327	H(+)/Cl(-) exchange transporter ClcA	clcA_1	1445	-
1218R_00328	Quercetin 2%2C3-dioxygenase	yhhW_2	986	+
1218R_00329	HTH-type transcriptional regulator BetI	betI_3	635	+
1218R_00330	Putative S-adenosyl-L-methionine-dependent methyltransferase		932	+
1218R_00331	Putative S-adenosyl-L-methionine-dependent methyltransferase		941	+
1218R_00332	Putative S-adenosyl-L-methionine-dependent methyltransferase		935	+
1218R_00333	Coniferyl aldehyde dehydrogenase	calB	1481	+
1218R_00334	Putative short-chain type dehydrogenase/reductase		860	+
1218R_00335	Alcohol dehydrogenase	adh_1	968	+
1218R_00336	putative PPE family protein PPE42		1769	-
1218R_IGR_49			247	#1218R_00336:1218R_00337
1218R_00337	putative PPE family protein PPE42		1652	-
1218R_00338	putative PPE family protein PPE42		1748	-
1218R_00339	putative PPE family protein PPE42		1652	-
1218R_00340	hypothetical protein		830	-
1218R_00341	(R)-benzylsuccinyl-CoA dehydrogenase	bbsG_3	1220	-
1218R_00342	hypothetical protein		878	+
1218R_00343	SnoaL-like domain protein		470	+
1218R_IGR_50			83	#1218R_00343:1218R_00344
1218R_00344	NAD(P) transhydrogenase subunit alpha part 1	pntAA	1088	+
1218R_00345	NAD(P) transhydrogenase subunit alpha	pntA	338	+
1218R_00346	NAD(P) transhydrogenase subunit beta	pntB	1424	+
1218R_00347	hypothetical protein		125	-
1218R_00348	HTH-type transcriptional repressor KstR2	kstR2_3	623	+
1218R_00349	putative PPE family protein PPE42		1481	-
1218R_IGR_51			50	#1218R_00349:1218R_00350
1218R_00350	putative PPE family protein PPE42		1490	-
1218R_00351	putative PPE family protein PPE42		1517	-
1218R_00352	Alpha/beta hydrolase family protein		908	-
1218R_00353	hypothetical protein		1082	+
1218R_00354	3-alpha-(or 20-beta)-hydroxysteroid dehydrogenase	fabG3_1	740	+
1218R_00355	putative FAD-linked oxidoreductase		1340	+
1218R_00356	HTH-type transcriptional regulator BetI	betI_4	545	-
1218R_00357	hypothetical protein		815	-
1218R_00358	Virginiamycin B lyase	vgb	857	-
1218R_00359	Acyl-CoA thioesterase 2	tesB_1	890	+
1218R_00360	Methanesulfonate monooxygenase	msuD_1	920	+
1218R_00361	hypothetical protein		677	-
1218R_00362	Phosphotransferase enzyme family protein		1154	-
1218R_00363	E-cinnamoyl-CoA:R-phenyllactate CoA transferase	fldA_1	1169	+
1218R_00364	hypothetical protein		548	+
1218R_00365	hypothetical protein		704	+
1218R_00366	Cytochrome P450 130		1208	+
1218R_00367	2-deoxy-scyllo-inosamine dehydrogenase	neoA	968	+
1218R_00368	5-keto-4-deoxy-D-glucarate aldolase	garL	761	+
1218R_00369	Cyclopentanol dehydrogenase	cpnA_1	734	+
1218R_00370	4-hydroxyacetophenone monooxygenase	hapE_2	1505	+
1218R_00371	Carboxylesterase NlhH	nlhH_1	941	+
1218R_00372	S-(hydroxymethyl)mycothiol dehydrogenase		1142	-
1218R_00373	Thioesterase superfamily protein		473	+
1218R_00374	Polyketide cyclase / dehydrase and lipid transport		440	+
1218R_00375	HTH-type transcriptional regulator McbR	mcbR_1	773	-
1218R_00376	Long-chain-fatty-acid--CoA ligase	lcfB_1	1649	+
1218R_IGR_52			83	#1218R_00376:1218R_00377
1218R_00377	putative phospholipid ABC transporter permease protein MlaE	mlaE_3	776	+
1218R_00378	putative phospholipid ABC transporter permease protein MlaE	mlaE_4	869	+
1218R_00379	mce related protein		1304	+
1218R_00380	mce related protein		1040	+
1218R_00381	mce related protein		1565	+
1218R_00382	mce related protein		1607	+
1218R_00383	mce related protein		1214	+
1218R_00384	mce related protein		1553	+
1218R_00385	hypothetical protein		803	+
1218R_00386	RDD family protein		989	+
1218R_00387	hypothetical protein		557	+
1218R_00388	hypothetical protein		827	+
1218R_00389	hypothetical protein		1127	-
1218R_00390	ABC-2 family transporter protein		1373	-
1218R_00391	Quercetin 2%2C3-dioxygenase	yhhW_3	773	-
1218R_00392	hypothetical protein		1427	-
1218R_00393	ECF RNA polymerase sigma factor SigG	sigG	1061	-
1218R_00394	Phospholipase YtpA	ytpA	839	+
1218R_00395	hypothetical protein		749	+
1218R_00396	hypothetical protein		524	+
1218R_00397	Thermostable beta-glucosidase B	bglB	2135	+
1218R_00398	Metallothionein precursor	mymT	170	-
1218R_00399	PE family protein		3404	-
1218R_IGR_53			66	#1218R_00399:1218R_00400
1218R_00400	Dihydroxy-acid dehydratase	ilvD	1694	-
1218R_00401	Copper-sensing transcriptional repressor CsoR	csoR_1	290	+
1218R_00402	Sugar efflux transporter B	sotB_1	1256	+
1218R_00403	Putative L%2CD-transpeptidase LppS precursor	lppS_2	1025	+
1218R_IGR_54			48	#1218R_00403:1218R_00404
1218R_00404	putative HTH-type transcriptional regulator YxaF	yxaF_1	575	+
1218R_00405	Putative formate dehydrogenase		2237	+
1218R_00406	Neutral endopeptidase	pepO	1994	-
1218R_00407	hypothetical protein		647	+
1218R_00408	hypothetical protein		689	+
1218R_00409	hypothetical protein		539	-
1218R_00410	Membrane protein YdfJ	ydfJ_1	3014	-
1218R_IGR_55			198	#1218R_00410:1218R_00411
1218R_00411	hypothetical protein		509	+
1218R_00412	hypothetical protein		1217	-
1218R_IGR_56			23	#1218R_00412:1218R_00413
1218R_00413	pheromone autoinducer 2 transporter		1169	+
1218R_00414	Membrane protein YdfJ	ydfJ_2	2882	-
1218R_00415	hypothetical protein		737	-
1218R_00416	tRNA (guanine-N(7)-)-methyltransferase	trmB	956	-
1218R_00417	hypothetical protein		1130	+
1218R_00418	hypothetical protein		1586	+
1218R_IGR_57			43	#1218R_00418:1218R_00419
1218R_00419	Phosphoenolpyruvate carboxykinase [GTP]	pckG	1829	+
1218R_00420	Long-chain-fatty-acid--CoA ligase FadD13		1523	+
1218R_00421	2%2C3-dehydroadipyl-CoA hydratase	paaF_2	968	+
1218R_00422	Interferon-induced transmembrane protein		401	-
1218R_00423	Acyl-CoA dehydrogenase	mmgC_2	1172	-
1218R_00424	hypothetical protein		992	+
1218R_00425	Formyl-coenzyme A transferase	frc_2	1166	+
1218R_00426	N-substituted formamide deformylase precursor	nfdA_1	1301	+
1218R_IGR_58			95	#1218R_00426:1218R_00427
1218R_00427	hypothetical protein		764	+
1218R_00428	Sulfoxide reductase catalytic subunit YedY	yedY_1	1346	+
1218R_00429	hypothetical protein		518	+
1218R_00430	Carboxylesterase NlhH	nlhH_2	1220	+
1218R_00431	Putative diacyglycerol O-acyltransferase/MT0231		1439	+
1218R_00432	Carnitinyl-CoA dehydratase	caiD_1	782	+
1218R_00433	Long-chain-fatty-acid--CoA ligase FadD13		1487	+
1218R_00434	hypothetical protein		296	+
1218R_IGR_59			498	#1218R_00434:1218R_00435
1218R_00435	Putative fatty-acid--CoA ligase fadD21		1646	+
1218R_00436	hypothetical protein		1721	+
1218R_00437	IS2 transposase TnpB		971	-
1218R_00438	Linear gramicidin synthase subunit D	lgrD_2	2957	+
1218R_00439	putative HTH-type transcriptional regulator YxaF	yxaF_2	620	-
1218R_00440	hypothetical protein		143	-
1218R_00441	putative enoyl-CoA hydratase echA8	echA8_1	809	+
1218R_00442	Geranial dehydrogenase	geoB_1	1466	-
1218R_00443	putative methyltransferase		767	-
1218R_00444	GDP-mannose-dependent alpha-(1-6)-phosphatidylinositol monomannoside mannosyltransferase	pimB_1	1163	+
1218R_00445	hypothetical protein		1799	-
1218R_00446	hypothetical protein		1280	-
1218R_00447	Acyltransferase family protein		1244	+
1218R_00448	PE family protein		2027	-
1218R_IGR_60			193	#1218R_00448:1218R_00449
1218R_00449	DNA ligase	ligA_1	482	+
1218R_00450	PE family protein		1520	-
1218R_00451	hypothetical protein		920	-
1218R_00452	hypothetical protein		116	+
1218R_IGR_61			44	#1218R_00452:1218R_00453
1218R_00453	Acyl-CoA dehydrogenase	mmgC_3	1706	+
1218R_00454	HTH-type transcriptional repressor Bm3R1	bm3R1	671	+
1218R_00455	Succinate-semialdehyde dehydrogenase [NADP(+)] 1	gabD1	1376	-
1218R_IGR_62			277	#1218R_00455:1218R_00456
1218R_00456	putative PPE family protein PPE47/PPE48		1184	+
1218R_IGR_63			30	#1218R_00456:1218R_00457
1218R_00457	PE family protein		2474	+
1218R_00458	hypothetical protein		1424	-
1218R_00459	Glycerophosphoryl diester phosphodiesterase	ugpQ	692	-
1218R_00460	hypothetical protein		233	+
1218R_00461	hypothetical protein		545	+
1218R_00462	Alpha-(1->3)-arabinofuranosyltransferase	aftD	4178	-
1218R_00463	hypothetical protein		173	-
1218R_00464	hypothetical protein		257	-
1218R_00465	putative lipoprotein YbbD precursor	ybbD	1193	+
1218R_00466	Fatty acid metabolism regulator protein	fadR	626	+
1218R_IGR_64			27	#1218R_00466:1218R_00467
1218R_00467	H(+)/Cl(-) exchange transporter ClcA	clcA_2	1304	+
1218R_00468	bifunctional enoyl-CoA hydratase/phosphate acetyltransferase		824	-
1218R_00469	3-oxoacyl-[acyl-carrier-protein] reductase FabG	fabG_2	1364	-
1218R_00470	3-ketoacyl-CoA thiolase	fadI	1325	+
1218R_6_ncRNA_F6			57	#1218R_00470:1218R_00471
1218R_00471	Acyl-CoA dehydrogenase	mmgC_4	1835	-
1218R_IGR_65			383	#1218R_00471:1218R_00472
1218R_00472	Flavin-dependent monooxygenase%2C reductase subunit HsaB	hsaB_1	488	+
1218R_IGR_66			82	#1218R_00472:1218R_00473
1218R_00473	hypothetical protein		203	+
1218R_00474	hypothetical protein		1247	+
1218R_00475	hypothetical protein		155	-
1218R_00476	Fumarate reductase iron-sulfur subunit	frdB	746	-
1218R_00477	Succinate dehydrogenase flavoprotein subunit	sdhA_1	1928	-
1218R_00478	hypothetical protein		821	-
1218R_00479	hypothetical protein		296	-
1218R_00480	Methylisocitrate lyase	prpB_1	770	+
1218R_00481	Alpha-crystallin	hspX_1	458	-
1218R_IGR_67			74	#1218R_00481:1218R_00482
1218R_00482	Nitrite reductase [NAD(P)H]	nasD	2558	+
1218R_00483	Nitrite reductase (NADH) small subunit	nirD	356	+
1218R_00484	hypothetical protein		455	-
1218R_00485	Sirohydrochlorin cobaltochelatase	cbiX_1	761	-
1218R_00486	bifunctional uroporphyrinogen-III synthetase/response regulator domain protein		1151	-
1218R_00487	Nitrate/nitrite transporter NarK	narK_1	1454	-
1218R_IGR_68			21	#1218R_00487:1218R_00488
1218R_00488	Aminoglycoside 2'-N-acetyltransferase	aac	545	-
1218R_00489	KipI antagonist	kipA	869	-
1218R_00490	Kinase A inhibitor	kipI	671	-
1218R_00491	Putative ABC transporter substrate-binding lipoprotein YhfQ precursor	yhfQ	992	-
1218R_IGR_69			94	#1218R_00491:1218R_00492
1218R_00492	Nitrate/nitrite transporter NarK	narK_2	1397	+
1218R_00493	Putative DNA ligase-like protein/MT0965		1262	-
1218R_00494	Long-chain-fatty-acid--CoA ligase	lcfB_2	1673	+
1218R_IGR_70			132	#1218R_00494:1218R_00495
1218R_00495	hypothetical protein		152	+
1218R_00496	putative diacyglycerol O-acyltransferase tgs2	tgs2_1	1340	-
1218R_IGR_71			88	#1218R_00496:1218R_00497
1218R_00497	Acyl-CoA dehydrogenase	mmgC_5	2186	-
1218R_00498	D-3-phosphoglycerate dehydrogenase	serA_1	968	-
1218R_00499	Alpha/beta hydrolase family protein		1133	-
1218R_00500	HTH-type transcriptional repressor KstR2	kstR2_4	608	-
1218R_00501	Metallothiol transferase FosB	fosB	581	+
1218R_00502	hypothetical protein		548	+
1218R_00503	hypothetical protein		692	-
1218R_00504	hypothetical protein		902	+
1218R_IGR_72			74	#1218R_00504:1218R_00505
1218R_00505	putative PPE family protein PPE47/PPE48		1577	+
1218R_00506	Putative S-adenosyl-L-methionine-dependent methyltransferase		905	+
1218R_IGR_73			282	#1218R_00506:1218R_00507
1218R_00507	ESX-1 secretion system protein EccA1	eccA1_1	1862	+
1218R_00508	ESX-1 secretion system protein eccB1	eccB1_2	1601	+
1218R_00509	ESX-1 secretion system protein EccCa1	eccCa1_1	4001	+
1218R_00510	PE family protein		308	+
1218R_00511	putative PPE family protein PPE47/PPE48		1553	+
1218R_00512	hypothetical protein		293	+
1218R_00513	ESAT-6-like protein EsxR	esxR_1	290	+
1218R_00514	ESX-1 secretion-associated protein EspG1	espG1_1	896	+
1218R_00515	ESX-1 secretion system protein eccD1	eccD1_1	1421	+
1218R_00516	Thermostable alkaline protease precursor		1424	+
1218R_00517	hypothetical protein		1013	+
1218R_00518	Alpha/beta hydrolase family protein		1220	-
1218R_00519	Trans-aconitate 2-methyltransferase	tam_2	791	+
1218R_00520	Arylsulfatase		1397	-
1218R_00521	5%2C6-dimethylbenzimidazole synthase	bluB_1	650	-
1218R_00522	hypothetical protein		359	+
1218R_00523	hypothetical protein		482	-
1218R_00524	PAP2 superfamily protein		653	+
1218R_00525	hypothetical protein		719	+
1218R_00526	Bile acid 7-alpha dehydratase	baiE_1	488	-
1218R_00527	hypothetical protein		1229	+
1218R_00528	Chaperone protein DnaK	dnaK_1	1880	+
1218R_IGR_74			62	#1218R_00528:1218R_00529
1218R_00529	hypothetical protein		1436	+
1218R_00530	hypothetical protein		386	+
1218R_00531	hypothetical protein		728	-
1218R_00532	Putative NADP-dependent oxidoreductase YfmJ	yfmJ_1	947	+
1218R_IGR_75			82	#1218R_00532:1218R_00533
1218R_00533	Glucan endo-1%2C3-beta-glucosidase A1 precursor	glcA	848	+
1218R_00534	Muconolactone delta-isomerase		659	+
1218R_00535	Undecaprenyl-diphosphatase BcrC	bcrC	1496	+
1218R_00536	Xylulose kinase	xylB_1	1442	-
1218R_00537	Polyol:NADP oxidoreductase	por	1550	-
1218R_IGR_76			234	#1218R_00537:1218R_00538
1218R_00538	PE family protein		1745	+
1218R_00539	Alpha/beta hydrolase family protein		1064	+
1218R_00540	ribonucleotide-diphosphate reductase subunit beta		1100	-
1218R_00541	Alpha/beta hydrolase family protein		761	-
1218R_00542	Phenylacetone monooxygenase	pamO	2585	-
1218R_00543	Sugar efflux transporter B	sotB_2	1175	-
1218R_IGR_77			399	#1218R_00543:1218R_00544
1218R_00544	3-dehydroquinate synthase	aroB_1	1205	+
1218R_00545	2-dehydro-3-deoxy-D-gluconate 5-dehydrogenase	kduD_1	758	+
1218R_00546	Sugar phosphatase YfbT	yfbT	668	+
1218R_00547	hypothetical protein		746	+
1218R_00548	hypothetical protein		290	+
1218R_00549	Alcohol dehydrogenase GroES-like domain protein		1109	+
1218R_00550	Xylose isomerase-like TIM barrel		782	+
1218R_IGR_78			63	#1218R_00550:1218R_00551
1218R_00551	hypothetical protein		776	+
1218R_00552	hypothetical protein		209	-
1218R_00553	Adenosine monophosphate-protein transferase SoFic		1274	-
1218R_IGR_79			98	#1218R_00553:1218R_00554
1218R_00554	hypothetical protein		170	+
1218R_IGR_80			74	#1218R_00554:1218R_00555
1218R_00555	General stress protein 39	ydaD	746	+
1218R_00556	hypothetical protein		308	+
1218R_IGR_81			22	#1218R_00556:1218R_4_tRNA_Gly_CCC
1218R_4_tRNA_Gly_CCC			73	-
1218R_00558	ZIP Zinc transporter		746	-
1218R_IGR_82			89	#1218R_00558:1218R_00559
1218R_00559	Putative tartrate transporter	ttuB	1334	+
1218R_00560	hypothetical protein		416	+
1218R_00561	Pyrrolidone-carboxylate peptidase	pcp	668	+
1218R_IGR_83			205	#1218R_00561:1218R_00562
1218R_00562	hypothetical protein		506	+
1218R_00563	Deoxycytidine triphosphate deaminase	dcd	572	+
1218R_00564	hypothetical protein		1658	+
1218R_00565	hypothetical protein		1493	+
1218R_00566	UDP-glucose 6-dehydrogenase YwqF	ywqF	1334	+
1218R_00567	hypothetical protein		755	+
1218R_00568	SnoaL-like domain protein		443	+
1218R_00569	Glucose-1-phosphate thymidylyltransferase	rmlA	866	+
1218R_00570	PE family protein		1433	-
1218R_IGR_84			24	#1218R_00570:1218R_00571
1218R_00571	PE family protein		1430	-
1218R_IGR_85			232	#1218R_00571:1218R_00572
1218R_00572	PE family protein		3206	+
1218R_00573	Glutamate-pyruvate aminotransferase AlaA	alaA	1271	-
1218R_00574	Lactate utilization protein A	lutA	2948	-
1218R_00575	Spore germination protein GerE	gerE	2453	-
1218R_IGR_86			44	#1218R_00575:1218R_00576
1218R_00576	hypothetical protein		539	+
1218R_00577	hypothetical protein		2117	-
1218R_00578	hypothetical protein		872	-
1218R_IGR_87			52	#1218R_00578:1218R_00579
1218R_00579	Isoniazid-induced protein IniA	iniA	1853	+
1218R_00580	Isoniazid-induced protein IniC	iniC	1481	+
1218R_00581	Chaperone protein DnaK	dnaK_2	1832	-
1218R_00582	hypothetical protein		419	+
1218R_IGR_88			31	#1218R_00582:1218R_00583
1218R_00583	hypothetical protein		581	-
1218R_00584	hypothetical protein		563	-
1218R_00585	Carbon monoxide dehydrogenase small chain	coxS_1	476	-
1218R_00586	6-hydroxypseudooxynicotine dehydrogenase complex subunit alpha	kdhA	887	-
1218R_00587	Caffeine dehydrogenase subunit alpha	cdhA	2330	-
1218R_00588	Nicotine blue oxidoreductase	nboR_1	548	+
1218R_00589	PE family protein		377	-
1218R_IGR_89			36	#1218R_00589:1218R_00590
1218R_00590	Aromatic amino acid transport protein AroP	aroP	1463	-
1218R_IGR_90			184	#1218R_00590:1218R_00591
1218R_00591	Chaperone protein DnaK	dnaK_3	1868	+
1218R_00592	Protein GrpE	grpE	653	+
1218R_00593	Chaperone protein DnaJ	dnaJ_1	1190	+
1218R_00594	Putative heat shock protein HspR	hspR_1	386	+
1218R_00595	putative PPE family protein PPE42		7211	-
1218R_IGR_91			171	#1218R_00595:1218R_00596
1218R_00596	putative PPE family protein PPE42		10550	-
1218R_IGR_92			1048	#1218R_00596:1218R_00597
1218R_00597	Aldose 1-epimerase	galM	890	-
1218R_00598	Phenol hydroxylase P5 protein	dmpP	1181	-
1218R_00599	PE family protein		2933	-
1218R_IGR_93			197	#1218R_00599:1218R_00600
1218R_00600	Chaperone protein ClpB	clpB	2546	+
1218R_00601	putative enoyl-CoA hydratase echA8	echA8_2	830	-
1218R_IGR_94			199	#1218R_00601:1218R_00602
1218R_00602	hypothetical protein		854	+
1218R_00603	putative oxidoreductase		773	+
1218R_00604	Orotate phosphoribosyltransferase	pyrE_1	539	+
1218R_00605	hypothetical protein		893	+
1218R_00606	tRNA (guanosine(18)-2'-O)-methyltransferase	trmH	644	+
1218R_00607	hypothetical protein		215	-
1218R_00608	HTH-type transcriptional regulator CysL	cysL	965	-
1218R_00609	putative xanthine dehydrogenase subunit A	pucA	1154	+
1218R_00610	Carbon monoxide dehydrogenase medium chain	cutM	929	+
1218R_00611	Carbon monoxide dehydrogenase small chain	coxS_2	482	+
1218R_00612	Carbon monoxide dehydrogenase large chain	cutL	2390	+
1218R_00613	XdhC and CoxI family protein		884	+
1218R_00614	Nicotine blue oxidoreductase	nboR_2	590	+
1218R_00615	AAA domain (dynein-related subfamily)		878	+
1218R_00616	Carbon monoxide dehydrogenase subunit G (CoxG)		674	+
1218R_00617	VWA domain containing CoxE-like protein		1205	+
1218R_00618	Ethanolamine ammonia-lyase light chain	eutC	773	-
1218R_00619	Ethanolamine ammonia-lyase heavy chain	eutB	1409	-
1218R_00620	putative amino acid permease YhdG	yhdG_1	1451	-
1218R_IGR_95			317	#1218R_00620:1218R_00621
1218R_00621	Adenylate cyclase	cya_1	1325	+
1218R_00622	Glycosyl hydrolase family 76		1115	+
1218R_00623	Inner membrane protein YqjA	yqjA	692	-
1218R_00624	Fructose-bisphosphate aldolase	fba	1034	+
1218R_00625	Magnesium transporter MgtE		1388	-
1218R_IGR_96			588	#1218R_00625:1218R_00626
1218R_00626	hypothetical protein		815	-
1218R_00627	hypothetical protein		470	+
1218R_IGR_97			111	#1218R_00627:1218R_00628
1218R_00628	hypothetical protein		710	+
1218R_IGR_98			257	#1218R_00628:1218R_00629
1218R_00629	Glycolipid sulfotransferase		974	+
1218R_00630	Cadmium%2C cobalt and zinc/H(+)-K(+) antiporter	czcD	923	-
1218R_00631	Peptidase family M50		770	-
1218R_00632	hypothetical protein		677	-
1218R_00633	Adenylosuccinate synthetase	purA	1298	+
1218R_00634	Thioesterase superfamily protein		659	+
1218R_00635	Carboxylesterase LipF	lipF_1	332	-
1218R_00636	Transposon Tn10 TetC protein	tetC_2	647	-
1218R_IGR_99			151	#1218R_00636:1218R_00637
1218R_00637	putative PPE family protein PPE29		1346	-
1218R_00638	hypothetical protein		134	-
1218R_IGR_100			173	#1218R_00638:1218R_00639
1218R_00639	Phosphoribosylglycinamide formyltransferase 2	purT_1	959	+
1218R_00640	Phosphoribosylglycinamide formyltransferase 2	purT_2	380	+
1218R_00641	Thiosulfate sulfurtransferase GlpE	glpE	428	+
1218R_00642	O-succinylhomoserine sulfhydrylase	metZ	1238	+
1218R_00643	NADH dehydrogenase	ndh_1	1415	-
1218R_IGR_101			484	#1218R_00643:1218R_00644
1218R_00644	Putative multidrug resistance protein MdtD	mdtD	1190	+
1218R_00645	Choline/Carnitine o-acyltransferase		1973	-
1218R_00646	Gamma-butyrobetaine dioxygenase		1133	-
1218R_00647	Aspartate 1-decarboxylase precursor	panD_1	488	-
1218R_00648	Glycine/sarcosine/dimethylglycine N-methyltransferase		1514	-
1218R_IGR_102			206	#1218R_00648:1218R_00649
1218R_00649	hypothetical protein		650	-
1218R_00650	D-alanyl-D-alanine carboxypeptidase precursor		1214	-
1218R_00651	Acyl-CoA dehydrogenase	mmgC_6	1148	-
1218R_00652	Acyl-CoA dehydrogenase	acdA_2	1187	-
1218R_00653	hypothetical protein		380	+
1218R_00654	putative acetyltransferase		506	+
1218R_00655	Nitrilotriacetate monooxygenase component A	ntaA_1	1106	+
1218R_00656	Limonene 1%2C2-monooxygenase	limB_1	1118	+
1218R_00657	Nitrilotriacetate monooxygenase component A	ntaA_2	1331	+
1218R_00658	Membrane transport protein mmpL8	mmpL8_3	2876	-
1218R_00659	Putative membrane protein mmpS4	mmpS4_2	428	-
1218R_IGR_103			368	#1218R_00659:1218R_00660
1218R_00660	Long-chain-fatty-acid--AMP ligase FadD30		1769	+
1218R_00661	Phenolphthiocerol synthesis polyketide synthase type I Pks15/1		7244	+
1218R_7_ncRNA_ASpks			74	#1218R_00662:1218R_00661
1218R_00662	putative metallo-hydrolase YflN	yflN	752	-
1218R_00663	F420-dependent glucose-6-phosphate dehydrogenase	fgd1_2	1010	+
1218R_00664	Phosphate acetyltransferase	pta	2084	+
1218R_00665	Acetate kinase	ackA	1166	+
1218R_IGR_104			19	#1218R_00665:1218R_00666
1218R_00666	hypothetical protein		860	+
1218R_00667	Serine/threonine-protein kinase PknG	pknG	2303	-
1218R_00668	ABC transporter glutamine-binding protein GlnH precursor	glnH	986	-
1218R_00669	hypothetical protein		1319	-
1218R_00670	hypothetical protein		623	+
1218R_00671	Thiamine-phosphate synthase	thiE	662	-
1218R_8_ncRNA_TPP			130	#1218R_00671:1218R_00672
1218R_00672	Glycine oxidase	thiO	1019	+
1218R_00673	sulfur carrier protein ThiS		197	+
1218R_00674	Thiazole synthase	thiG	791	+
1218R_00675	Lipase 2 precursor		752	+
1218R_00676	hypothetical protein		530	-
1218R_IGR_105			339	#1218R_00676:1218R_00677
1218R_00677	Interferon-induced transmembrane protein		332	+
1218R_00678	hypothetical protein		425	+
1218R_00679	Leupeptin-inactivating enzyme 1 precursor	lieA	1532	+
1218R_00680	Aminopeptidase S		1472	+
1218R_00681	hypothetical protein		1463	+
1218R_00682	Multidrug resistance protein stp	stp_1	3305	-
1218R_IGR_106			247	#1218R_00682:1218R_00683
1218R_00683	Adenylate cyclase 1	cyaA_1	1526	+
1218R_00684	hypothetical protein		314	-
1218R_00685	hypothetical protein		224	-
1218R_00686	HTH-type transcriptional regulator BetI	betI_5	1343	+
1218R_00687	Alpha/beta hydrolase family protein		635	-
1218R_00688	Hydroxymethylpyrimidine/phosphomethylpyrimidine kinase	thiD	827	-
1218R_00689	Phosphomethylpyrimidine synthase	thiC	1640	-
1218R_9_ncRNA_TPP			111	#1218R_00690:1218R_00689
1218R_00690	ANTAR domain protein		722	+
1218R_00691	STAS domain protein		395	+
1218R_00692	Sensor histidine kinase TodS	todS	3875	+
1218R_00693	hypothetical protein		275	-
1218R_00694	Calcium-transporting ATPase 1		4613	-
1218R_00695	hypothetical protein		446	-
1218R_00696	Exodeoxyribonuclease III	xthA	830	-
1218R_00697	hypothetical protein		896	-
1218R_00698	Peptide deformylase	def	593	-
1218R_IGR_107			90	#1218R_00698:1218R_00699
1218R_00699	hypothetical protein		308	+
1218R_00700	hypothetical protein		482	+
1218R_00701	Superoxide dismutase [Cu-Zn] precursor	sodC	716	+
1218R_00702	Carboxylate-amine ligase YbdK	ybdK_1	1175	+
1218R_00703	HTH-type transcriptional regulator LutR	lutR_1	710	-
1218R_00704	putative transporter YycB	yycB	1307	+
1218R_00705	Lon protease	lon_1	656	+
1218R_00706	ATP-dependent zinc metalloprotease FtsH	ftsH_2	2174	-
1218R_00707	CDP-alcohol phosphatidyltransferase		875	-
1218R_00708	Phosphatidylserine decarboxylase proenzyme	psd	722	-
1218R_00709	PE family protein		3176	-
1218R_IGR_108			154	#1218R_00709:1218R_00710
1218R_00710	Molybdopterin molybdenumtransferase	moeA_1	374	-
1218R_00711	Molybdopterin molybdenumtransferase	moeA_2	884	-
1218R_00712	Fatty acyl-CoA reductase	acr1_2	938	-
1218R_00713	Quercetin 2%2C3-dioxygenase	qdoI	644	-
1218R_00714	60 kDa chaperonin 1	groL1	1625	+
1218R_00715	hypothetical protein		419	-
1218R_00716	putative PPE family protein PPE42		1415	-
1218R_00717	D-aminoacylase	dan_2	1748	-
1218R_00718	DinB superfamily protein		515	+
1218R_00719	hypothetical protein		848	+
1218R_00720	Anti-sigma-K factor RskA	rskA	698	-
1218R_00721	ECF RNA polymerase sigma factor SigK	sigK	563	-
1218R_00722	3-oxo-5-alpha-steroid 4-dehydrogenase		794	-
1218R_00723	Cyclopropane-fatty-acyl-phospholipid synthase	cfa_1	1286	-
1218R_00724	hypothetical protein		716	-
1218R_00725	protoporphyrinogen oxidase		1316	-
1218R_00726	Membrane transport protein mmpL8	mmpL8_4	2897	-
1218R_00727	Putative membrane protein mmpS4	mmpS4_3	419	-
1218R_IGR_109			207	#1218R_00727:1218R_00728
1218R_00728	Bacterial regulatory proteins%2C tetR family		686	+
1218R_IGR_110			99	#1218R_00728:1218R_00729
1218R_00729	Putative membrane protein mmpS4	mmpS4_4	446	+
1218R_00730	Membrane transport protein mmpL8	mmpL8_5	3014	+
1218R_00731	hypothetical protein		347	-
1218R_IGR_111			116	#1218R_00731:1218R_00732
1218R_00732	hypothetical protein		449	-
1218R_00733	Hydroxycinnamoyl-CoA hydratase-lyase		914	-
1218R_00734	Prolyl endopeptidase		2105	-
1218R_00735	EPTC-inducible aldehyde dehydrogenase	thcA_1	1523	+
1218R_00736	hypothetical protein		500	+
1218R_00737	hypothetical protein		239	+
1218R_00738	hypothetical protein		611	+
1218R_00739	Putative pyridoxal phosphate-dependent acyltransferase		1184	-
1218R_IGR_112			288	#1218R_00739:1218R_00740
1218R_00740	Dihydrolipoyl dehydrogenase	lpdC	1394	+
1218R_00741	hypothetical protein		275	+
1218R_IGR_113			114	#1218R_00741:1218R_00742
1218R_00742	putative PPE family protein PPE47/PPE48		1238	-
1218R_IGR_114			70	#1218R_00742:1218R_00743
1218R_00743	Carboxymuconolactone decarboxylase family protein		566	-
1218R_00744	anaerobic benzoate catabolism transcriptional regulator		1424	-
1218R_00745	Acyl-ACP thioesterase		794	+
1218R_IGR_115			148	#1218R_00745:1218R_00746
1218R_00746	Isocitrate lyase	icl	1286	+
1218R_00747	3-hydroxybutyryl-CoA dehydrogenase	fadB2	866	+
1218R_00748	Mycolic acid methyltransferase MmaA1	mmaA1_1	860	+
1218R_00749	hypothetical protein		191	-
1218R_00750	Cyclopropane mycolic acid synthase 3	pcaA	863	-
1218R_00751	HTH-type transcriptional regulator BetI	betI_6	683	-
1218R_IGR_116			53	#1218R_00751:1218R_00752
1218R_00752	hypothetical protein		1283	+
1218R_00753	anaerobic benzoate catabolism transcriptional regulator		416	+
1218R_IGR_117			196	#1218R_00753:1218R_00754
1218R_00754	Heparin-binding hemagglutinin	hbhA	605	+
1218R_00755	hypothetical protein		287	+
1218R_00756	hypothetical protein		482	+
1218R_00757	Deoxyribose-phosphate aldolase	deoC	680	+
1218R_00758	hypothetical protein		890	-
1218R_00759	(R)-stereoselective amidase	ramA_1	842	-
1218R_00760	PE family protein		6080	-
1218R_IGR_118			211	#1218R_00760:1218R_00761
1218R_00761	hypothetical protein		524	-
1218R_00762	UDP-N-acetylenolpyruvoylglucosamine reductase	murB	1100	+
1218R_00763	Putative L%2CD-transpeptidase LppS precursor	lppS_3	1262	+
1218R_00764	Serine 3-dehydrogenase	sdh_2	752	-
1218R_00765	N-acetylglucosamine repressor	nagC	737	+
1218R_00766	hypothetical protein		581	+
1218R_00767	D-inositol 3-phosphate glycosyltransferase	mshA_1	1400	+
1218R_00768	hypothetical protein		551	+
1218R_00769	2%2C3-bisphosphoglycerate-dependent phosphoglycerate mutase	gpmA_1	755	+
1218R_00770	Signal-transduction histidine kinase senX3	senX3	1226	+
1218R_IGR_119			49	#1218R_00770:1218R_00771
1218R_00771	Sensory transduction protein regX3	regX3	683	+
1218R_00772	Fructose dehydrogenase large subunit	fdhL	1913	-
1218R_00773	hypothetical protein		341	-
1218R_00774	hypothetical protein		983	-
1218R_00775	HTH-type transcriptional regulator Mce2R	mce2R	737	+
1218R_00776	hypothetical protein		794	-
1218R_00777	Guanosine-5'-triphosphate%2C3'-diphosphate pyrophosphatase	gppA_1	1034	+
1218R_00778	hypothetical protein		1070	+
1218R_00779	fructoselysine 3-epimerase		842	+
1218R_00780	hypothetical protein		845	+
1218R_00781	Pyrroline-5-carboxylate reductase	proC	884	+
1218R_00782	Helix-turn-helix domain protein		323	+
1218R_IGR_120			159	#1218R_00782:1218R_00783
1218R_00783	UDP-glucose 4-epimerase	galE_1	1133	+
1218R_00784	2-acyl-glycerophospho-ethanolamine acyltransferase		1067	+
1218R_00785	Cyclopropane mycolic acid synthase 2	cmaA2	911	-
1218R_00786	hypothetical protein		500	-
1218R_00787	Phosphoserine phosphatase	serB_1	911	-
1218R_IGR_121			29	#1218R_00787:1218R_00788
1218R_00788	Carbon monoxide dehydrogenase small chain	cutS	602	+
1218R_00789	4-hydroxybenzoyl-CoA reductase subunit beta	hcrB	977	+
1218R_00790	Xanthine dehydrogenase molybdenum-binding subunit	xdhA_1	2177	+
1218R_00791	PE family protein		1745	-
1218R_IGR_122			338	#1218R_00791:1218R_00792
1218R_00792	hypothetical protein		794	-
1218R_IGR_123			508	#1218R_00792:1218R_00793
1218R_00793	Putative membrane protein mmpS4	mmpS4_5	437	+
1218R_00794	Membrane transport protein mmpL8	mmpL8_6	2993	+
1218R_00795	hypothetical protein		275	+
1218R_00796	Glutamyl-tRNA reductase	hemA	1421	+
1218R_00797	Porphobilinogen deaminase	hemC	944	+
1218R_00798	Uroporphyrinogen-III C-methyltransferase	nasF	1676	+
1218R_00799	Delta-aminolevulinic acid dehydratase	hemB	983	+
1218R_00800	hypothetical protein		536	+
1218R_00801	hypothetical protein		284	+
1218R_00802	hypothetical protein		113	-
1218R_00803	hypothetical protein		110	-
1218R_00804	Tyrocidine synthase 3	tycC_1	10223	-
1218R_IGR_124			1094	#1218R_00804:1218R_00805
1218R_00805	Epi-isozizaene 5-monooxygenase/(E)-beta-farnesene synthase		1412	-
1218R_IGR_125			885	#1218R_00805:1218R_00806
1218R_00806	Putative anti-sigma factor antagonist		449	-
1218R_IGR_126			162	#1218R_00806:1218R_00807
1218R_00807	Acyltransferase family protein		1220	+
1218R_00808	GDSL-like Lipase/Acylhydrolase		704	+
1218R_00809	hypothetical protein		116	-
1218R_00810	O-acetyltransferase OatA	oatA_2	2162	-
1218R_00811	Putative esterase		872	-
1218R_IGR_127			65	#1218R_00811:1218R_00812
1218R_00812	Universal stress protein/MT2061		863	+
1218R_00813	putative cation-transporting ATPase F	ctpF_1	2717	+
1218R_IGR_128			112	#1218R_00813:1218R_00814
1218R_00814	Glycine/sarcosine/dimethylglycine N-methyltransferase		1688	+
1218R_00815	GABA permease	gabP_1	1325	+
1218R_00816	putative 2-dehydropantoate 2-reductase	panE_1	902	-
1218R_00817	L-fuconate dehydratase		1157	-
1218R_IGR_129			53	#1218R_00817:1218R_00818
1218R_00818	hypothetical protein		347	+
1218R_00819	Mycoredoxin 1	mrx1	299	-
1218R_00820	hypothetical protein		1343	-
1218R_00821	Putrescine importer PuuP	puuP_1	1337	+
1218R_00822	Glutamate-1-semialdehyde 2%2C1-aminomutase	hemL	1331	+
1218R_00823	Phosphoserine phosphatase 1	pspA_1	608	+
1218R_00824	Thiol-disulfide oxidoreductase ResA	resA_1	611	+
1218R_00825	Cytochrome C biogenesis protein transmembrane region		791	+
1218R_00826	Cytochrome c biogenesis protein Ccs1	ccs1	1574	+
1218R_00827	Cytochrome c biogenesis protein CcsA	ccsA	986	+
1218R_00828	CobQ/CobB/MinD/ParA nucleotide binding domain protein		1310	+
1218R_00829	hypothetical protein		152	-
1218R_00830	hypothetical protein		368	+
1218R_00831	3-oxoacyl-[acyl-carrier-protein] synthase 3	fabH_1	1007	-
1218R_00832	1%2C4-dihydroxy-2-naphthoate octaprenyltransferase	menA	875	-
1218R_00833	S-methyl-5'-thioadenosine phosphorylase	mtnP	794	+
1218R_00834	dTDP-L-rhamnose 4-epimerase	wbiB	1040	+
1218R_00835	hypothetical protein		1667	-
1218R_IGR_130			152	#1218R_00835:1218R_00836
1218R_00836	hypothetical protein		1832	+
1218R_00837	Undecaprenyl-phosphate mannosyltransferase		656	+
1218R_00838	hypothetical protein		647	+
1218R_00839	hypothetical protein		1352	-
1218R_00840	Long-chain-fatty-acid--CoA ligase FadD13		1109	-
1218R_00841	hypothetical protein		296	-
1218R_00842	hypothetical protein		323	-
1218R_00843	Low-affinity inorganic phosphate transporter 1	pitA	1274	-
1218R_00844	Glyoxalase-like domain protein		407	-
1218R_00845	hypothetical protein		629	-
1218R_00846	Fatty acyl-CoA reductase	acr1_3	887	-
1218R_00847	1%2C4-Dihydroxy-2-naphthoyl-CoA synthase	menB_1	902	-
1218R_00848	hypothetical protein		701	-
1218R_00849	Long-chain-fatty-acid--CoA ligase	lcfB_3	1601	-
1218R_00850	N-substituted formamide deformylase precursor	nfdA_2	1604	+
1218R_00851	Chloromuconate cycloisomerase	tcbD	983	+
1218R_00852	Putative non-heme bromoperoxidase BpoC	bpoC_1	788	+
1218R_00853	2-succinyl-5-enolpyruvyl-6-hydroxy-3-cyclohexene-1-carboxylate synthase	menD	1646	+
1218R_00854	hypothetical protein		524	+
1218R_00855	GDP-mannose-dependent alpha-mannosyltransferase	mgtA_1	1151	+
1218R_00856	MarR family protein		497	-
1218R_00857	hypothetical protein		1175	+
1218R_00858	hypothetical protein		1307	+
1218R_00859	Ubiquinone/menaquinone biosynthesis C-methyltransferase UbiE	ubiE_1	650	+
1218R_00860	hypothetical protein		368	-
1218R_00861	Thiopurine S-methyltransferase	tpm	689	-
1218R_00862	Putative oxidoreductase/MT0587		1238	-
1218R_00863	Heptaprenyl diphosphate synthase component 2	hepT	1007	+
1218R_00864	hypothetical protein		860	+
1218R_00865	Bicarbonate transporter BicA	bicA_1	1601	-
1218R_IGR_131			132	#1218R_00865:1218R_00866
1218R_00866	Bicarbonate transporter BicA	bicA_2	1553	-
1218R_IGR_132			73	#1218R_00866:1218R_00867
1218R_00867	Glycerol-3-phosphate dehydrogenase [NAD(P)+]	gpsA_1	1055	-
1218R_00868	putative periplasmic serine endoprotease DegP-like precursor	mucD	1490	+
1218R_00869	FAD-containing monooxygenase EthA	ethA_1	1508	-
1218R_IGR_133			46	#1218R_00869:1218R_00870
1218R_00870	hypothetical protein		161	+
1218R_00871	Lanthionine synthetase C-like protein		3284	-
1218R_00872	hypothetical protein		536	-
1218R_00873	putative nucleotide-binding protein		491	-
1218R_5_tRNA_Tyr_GTA			85	+
1218R_00875	FtsX-like permease family protein		2387	-
1218R_00876	putative ABC transporter ATP-binding protein/MT1014		734	-
1218R_00877	HTH-type transcriptional regulator BetI	betI_7	605	-
1218R_00878	(-)-trans-carveol dehydrogenase	limC_1	812	-
1218R_00879	K(+)/H(+) antiporter NhaP	nhaP_1	1220	-
1218R_00880	putative PPE family protein PPE42		2201	-
1218R_IGR_134			209	#1218R_00880:1218R_00881
1218R_00881	hypothetical protein		197	+
1218R_00882	Vitamin D(3) 25-hydroxylase	vdh_1	440	-
1218R_IGR_135			44	#1218R_00882:1218R_00883
1218R_00883	hypothetical protein		326	+
1218R_00884	Transcriptional regulatory protein EmbR	embR_1	830	-
1218R_IGR_136			1231	#1218R_00884:1218R_00885
1218R_00885	putative PPE family protein PPE42		3596	+
1218R_00886	hypothetical protein		434	-
1218R_IGR_137			32	#1218R_00886:1218R_00887
1218R_00887	Multifunctional cyclase-dehydratase-3-O-methyl transferase TcmN	tcmN	1022	+
1218R_00888	Adenylate cyclase 2	cyaB_1	824	+
1218R_00889	Arylsulfatase	atsA_1	2342	+
1218R_00890	Glutamyl-tRNA(Gln) amidotransferase subunit A	gatA_1	1502	+
1218R_IGR_138			104	#1218R_00890:1218R_00891
1218R_00891	Pentalenene oxygenase	ptlI_2	1328	+
1218R_00892	FAD-dependent urate hydroxylase	hpxO_1	1169	-
1218R_00893	Galactose-1-phosphate uridylyltransferase	galT	1118	+
1218R_00894	Galactokinase	galK_1	1100	+
1218R_00895	hypothetical protein		1022	+
1218R_00896	PE family protein		4277	-
1218R_IGR_139			140	#1218R_00896:1218R_00897
1218R_00897	Light-repressed protein A	lrtA	803	+
1218R_00898	Aluminium activated malate transporter		2276	-
1218R_00899	hypothetical protein		773	+
1218R_00900	Tripeptidyl aminopeptidase precursor	tap	1520	-
1218R_00901	hypothetical protein		485	-
1218R_00902	haloacid dehalogenase-like hydrolase		1295	-
1218R_IGR_140			44	#1218R_00902:1218R_00903
1218R_00903	putative lipoprotein LpqN		680	-
1218R_00904	hypothetical protein		110	+
1218R_00905	Glycosyl hydrolase family 92		2639	+
1218R_00906	hypothetical protein		2375	-
1218R_IGR_141			338	#1218R_00906:1218R_00907
1218R_00907	Imidazolonepropionase	hutI	1262	-
1218R_00908	Putative S-adenosyl-L-methionine-dependent methyltransferase		941	+
1218R_00909	RecBCD enzyme subunit RecD	recD_1	1763	-
1218R_00910	RecBCD enzyme subunit RecB	recB	3332	-
1218R_00911	RecBCD enzyme subunit RecC	recC	3299	-
1218R_00912	NADH dehydrogenase	nox_1	515	+
1218R_00913	Cyanate hydratase	cynS	476	+
1218R_00914	Patatin-like phospholipase		1004	+
1218R_00915	putative enoyl-CoA hydratase echA17		695	-
1218R_00916	hypothetical protein		854	-
1218R_00917	putative polyketide biosynthesis zinc-dependent hydrolase BaeB	baeB	716	-
1218R_00918	hypothetical protein		209	+
1218R_6_tRNA_Thr_GGT			72	+
1218R_7_tRNA_Met_CAT			76	+
1218R_00921	50S ribosomal protein L33	rpmG	167	+
1218R_00922	hypothetical protein		479	+
1218R_00923	bifunctional enoyl-CoA hydratase/phosphate acetyltransferase		428	+
1218R_00924	hypothetical protein		500	+
1218R_8_tRNA_Trp_CCA			72	+
1218R_00926	Protein translocase subunit SecE	secE	488	+
1218R_00927	hypothetical protein		713	+
1218R_00928	50S ribosomal protein L11	rplK	428	+
1218R_00929	50S ribosomal protein L1	rplA	707	+
1218R_00930	RNA polymerase sigma factor		1226	-
1218R_00931	YCII-related domain protein		698	-
1218R_00932	Hydroxymycolate synthase MmaA4	mmaA4	899	-
1218R_00933	Methoxy mycolic acid synthase MmaA3	mmaA3	881	-
1218R_00934	Cyclopropane mycolic acid synthase MmaA2	mmaA2_1	866	-
1218R_00935	Mycolic acid methyltransferase MmaA1	mmaA1_2	860	-
1218R_00936	Putative non-heme bromoperoxidase BpoC	bpoC_2	944	-
1218R_00937	putative protein kinase UbiB	ubiB_1	1505	-
1218R_00938	2-hydroxy-6-oxo-6-phenylhexa-2%2C4-dienoate hydrolase	bphD_1	710	-
1218R_IGR_142			111	#1218R_00938:1218R_00939
1218R_00939	Glutamyl-tRNA(Gln) amidotransferase subunit A	gatA_2	1409	-
1218R_00940	Mannosylglycerate hydrolase	mngB	4193	+
1218R_00941	hypothetical protein		617	+
1218R_00942	Glucokinase	glkA	908	+
1218R_00943	Integrase core domain protein		971	-
1218R_IGR_143			864	#1218R_00943:1218R_00944
1218R_00944	hypothetical protein		974	-
1218R_00945	hypothetical protein		722	-
1218R_00946	hypothetical protein		821	-
1218R_IGR_144			224	#1218R_00946:1218R_00947
1218R_00947	50S ribosomal protein L10	rplJ	620	+
1218R_00948	50S ribosomal protein L7/L12	rplL	392	+
1218R_00949	Bacterial regulatory proteins%2C tetR family		740	-
1218R_00950	Carotenoid cleavage oxygenase		1502	+
1218R_IGR_145			19	#1218R_00950:1218R_00951
1218R_00951	putative ABC transporter ATP-binding protein		986	+
1218R_IGR_146			574	#1218R_00951:1218R_00952
1218R_00952	DNA-directed RNA polymerase subunit beta	rpoB	3389	+
1218R_00953	DNA-directed RNA polymerase subunit beta'	rpoC	3950	+
1218R_IGR_147			501	#1218R_00953:1218R_00954
1218R_00954	hypothetical protein		221	+
1218R_00955	Neutral ceramidase		1913	-
1218R_IGR_148			39	#1218R_00955:1218R_00956
1218R_00956	Tropinesterase		866	+
1218R_00957	putative endonuclease 4	end	758	+
1218R_00958	Esterase PHB depolymerase		848	+
1218R_00959	Putative acyl-CoA dehydrogenase AidB	aidB_1	1628	+
1218R_00960	Hydroxycinnamoyl-CoA hydratase-lyase		938	+
1218R_00961	hypothetical protein		731	+
1218R_00962	Carnitinyl-CoA dehydratase	caiD_2	773	+
1218R_00963	Membrane transport protein mmpL8	mmpL8_7	2894	-
1218R_00964	Putative membrane protein mmpS4	mmpS4_6	428	-
1218R_00965	hypothetical protein		509	+
1218R_00966	hypothetical protein		476	-
1218R_00967	hypothetical protein		377	-
1218R_IGR_149			103	#1218R_00967:1218R_00968
1218R_00968	Tetracycline repressor protein class H	tetR_1	647	+
1218R_IGR_150			216	#1218R_00968:1218R_00969
1218R_00969	30S ribosomal protein S12	rpsL	374	+
1218R_00970	30S ribosomal protein S7	rpsG	470	+
1218R_00971	Elongation factor G	fusA_2	2105	+
1218R_00972	hypothetical protein		218	-
1218R_00973	Elongation factor Tu	tuf_1	1190	+
1218R_00974	hypothetical protein		809	+
1218R_00975	putative NAD-dependent oxidoreductase		827	+
1218R_00976	Ferredoxin--NAD(P)(+) reductase fdr	fdr	1205	+
1218R_00977	hypothetical protein		1061	-
1218R_00978	DNA-binding transcriptional repressor AcrR		593	-
1218R_00979	hypothetical protein		92	+
1218R_00980	hypothetical protein		329	+
1218R_00981	Antilisterial bacteriocin subtilosin biosynthesis protein AlbA	albA	1175	+
1218R_00982	L-lactate dehydrogenase [cytochrome]	lldD	1172	+
1218R_00983	Creatinine amidohydrolase	crnA	752	+
1218R_00984	Putative glycosyltransferase EpsH	epsH_1	1412	+
1218R_00985	Alcohol dehydrogenase [acceptor]	alkJ_1	1436	+
1218R_00986	Bacterial regulatory proteins%2C tetR family		653	-
1218R_00987	putative PPE family protein PPE42		1979	-
1218R_00988	hypothetical protein		173	-
1218R_IGR_151			276	#1218R_00988:1218R_00989
1218R_00989	putative PPE family protein PPE42		3737	+
1218R_00990	hypothetical protein		542	-
1218R_00991	putative inactive lipase/MT1628		1367	+
1218R_IGR_152			384	#1218R_00991:1218R_00992
1218R_00992	30S ribosomal protein S10	rpsJ	305	+
1218R_00993	50S ribosomal protein L3	rplC	653	+
1218R_00994	50S ribosomal protein L4	rplD	674	+
1218R_00995	50S ribosomal protein L23	rplW	302	+
1218R_00996	50S ribosomal protein L2	rplB	842	+
1218R_00997	30S ribosomal protein S19	rpsS	281	+
1218R_00998	50S ribosomal protein L22	rplV	557	+
1218R_00999	30S ribosomal protein S3	rpsC	827	+
1218R_01000	50S ribosomal protein L16	rplP	416	+
1218R_01001	50S ribosomal protein L29	rpmC	242	+
1218R_01002	30S ribosomal protein S17	rpsQ	359	+
1218R_01003	HTH-type transcriptional regulator BetI	betI_8	614	-
1218R_01004	hypothetical protein		1331	+
1218R_01005	Arylsulfatase	atsA_2	2357	+
1218R_01006	hypothetical protein		704	+
1218R_01007	Serine/threonine-protein kinase pkn1	pkn1_1	881	+
1218R_01008	hypothetical protein		938	+
1218R_IGR_153			91	#1218R_01008:1218R_01009
1218R_01009	50S ribosomal protein L14	rplN	368	+
1218R_01010	50S ribosomal protein L24	rplX	323	+
1218R_01011	50S ribosomal protein L5	rplE	572	+
1218R_01012	30S ribosomal protein S14 type Z	rpsZ	185	+
1218R_01013	30S ribosomal protein S8	rpsH	398	+
1218R_01014	50S ribosomal protein L6	rplF	539	+
1218R_01015	50S ribosomal protein L18	rplR	407	+
1218R_01016	30S ribosomal protein S5	rpsE	674	+
1218R_01017	50S ribosomal protein L30	rpmD	218	+
1218R_01018	50S ribosomal protein L15	rplO	440	+
1218R_01019	Methanesulfonate monooxygenase	msuD_2	926	-
1218R_01020	Protease 4	sppA	1802	+
1218R_01021	Putative S-adenosyl-L-methionine-dependent methyltransferase		914	-
1218R_01022	Putative S-adenosyl-L-methionine-dependent methyltransferase		902	-
1218R_01023	Putative S-adenosyl-L-methionine-dependent methyltransferase		974	-
1218R_01024	Fatty acyl-CoA reductase	acr1_4	1001	+
1218R_01025	putative zinc-type alcohol dehydrogenase-like protein YjmD	yjmD	1232	+
1218R_01026	putative methyltransferase YcgJ	ycgJ	680	-
1218R_01027	Arabinose operon regulatory protein	araC	860	+
1218R_01028	L-fuculose phosphate aldolase	fucA	656	-
1218R_01029	Putative 2-hydroxyacid dehydrogenase YoaD	yoaD	989	-
1218R_01030	Xylulose kinase	xylB_2	1367	+
1218R_01031	DNA gyrase subunit A	gyrA_2	794	+
1218R_01032	Putative S-adenosyl-L-methionine-dependent methyltransferase		908	-
1218R_01033	Putative S-adenosyl-L-methionine-dependent methyltransferase		950	-
1218R_IGR_154			107	#1218R_01033:1218R_01034
1218R_01034	Protein translocase subunit SecY	secY	1325	+
1218R_01035	Adenylate kinase	adk_1	545	+
1218R_01036	Methionine aminopeptidase 1	map-1	800	+
1218R_01037	ECF RNA polymerase sigma factor SigL	sigL	533	+
1218R_01038	Anti-sigma-L factor RslA	rslA	746	+
1218R_01039	MarR family protein		500	+
1218R_01040	hypothetical protein		548	+
1218R_01041	3-hydroxyisobutyrate dehydrogenase	mmsB	884	-
1218R_01042	Acyl-CoA dehydrogenase	acdA_3	1172	-
1218R_01043	Methylmalonate-semialdehyde dehydrogenase [acylating]	mmsA	1520	-
1218R_IGR_155			20	#1218R_01043:1218R_01044
1218R_01044	Methyl viologen resistance protein SmvA	smvA_1	1580	-
1218R_01045	dTDP-4-dehydrorhamnose 3%2C5-epimerase	rmlC	605	-
1218R_01046	dTDP-glucose 4%2C6-dehydratase	rmlB_1	995	-
1218R_01047	methylenetetrahydromethanopterin reductase		860	-
1218R_01048	Luciferase-like monooxygenase		896	-
1218R_IGR_156			88	#1218R_01048:1218R_01049
1218R_01049	Translation initiation factor IF-1	infA	221	+
1218R_01050	hypothetical protein		146	-
1218R_IGR_157			74	#1218R_01050:1218R_01051
1218R_01051	30S ribosomal protein S13	rpsM	374	+
1218R_01052	30S ribosomal protein S11	rpsK	416	+
1218R_01053	30S ribosomal protein S4	rpsD	605	+
1218R_01054	DNA-directed RNA polymerase subunit alpha	rpoA	1043	+
1218R_01055	50S ribosomal protein L17	rplQ	569	+
1218R_01056	tRNA pseudouridine synthase A	truA	713	+
1218R_01057	D-serine/D-alanine/glycine transporter	cycA	1475	-
1218R_IGR_158			111	#1218R_01057:1218R_01058
1218R_01058	putative PPE family protein PPE29		1142	-
1218R_01059	putative PPE family protein PPE29		1148	-
1218R_01060	hypothetical protein		1658	-
1218R_IGR_159			53	#1218R_01060:1218R_01061
1218R_01061	hypothetical protein		332	-
1218R_IGR_160			274	#1218R_01061:1218R_01062
1218R_01062	Cutinase		695	-
1218R_01063	Cutinase		803	-
1218R_01064	ESX-1 secretion system protein eccB1	eccB1_3	1508	+
1218R_01065	Thermophilic serine proteinase precursor		1373	-
1218R_01066	hypothetical protein		1382	-
1218R_01067	ESX-1 secretion system protein EccCa1	eccCa1_2	3665	+
1218R_01068	hypothetical protein		1244	+
1218R_01069	Proteins of 100 residues with WXG		353	+
1218R_01070	Proteins of 100 residues with WXG		296	+
1218R_IGR_161			79	#1218R_01070:1218R_01071
1218R_01071	50S ribosomal protein L13	rplM	443	+
1218R_01072	30S ribosomal protein S9	rpsI	458	+
1218R_01073	Phosphoglucosamine mutase	glmM	1337	+
1218R_01074	hypothetical protein		311	+
1218R_01075	hypothetical protein		1397	+
1218R_01076	Phthiodiolone/phenolphthiodiolone dimycocerosates ketoreductase		1046	-
1218R_01077	Alpha/beta hydrolase family protein		839	-
1218R_01078	hypothetical protein		461	-
1218R_01079	Glutamine--fructose-6-phosphate aminotransferase [isomerizing]	glmS_1	1907	+
1218R_01080	hypothetical protein		842	+
1218R_01081	hypothetical protein		677	+
1218R_01082	Bifunctional NAD(P)H-hydrate repair enzyme Nnr	nnr	1433	+
1218R_01083	Glutamate decarboxylase alpha	gadA	1385	+
1218R_01084	Alanine racemase	alr	1166	+
1218R_01085	AB hydrolase superfamily protein YdjP	ydjP_1	1121	+
1218R_01086	tRNA threonylcarbamoyladenosine biosynthesis protein TsaE	tsaE	470	+
1218R_01087	tRNA threonylcarbamoyladenosine biosynthesis protein TsaB	tsaB	626	+
1218R_01088	Mycothiol acetyltransferase	mshD_1	476	+
1218R_01089	tRNA N6-adenosine threonylcarbamoyltransferase	tsaD	1031	+
1218R_IGR_162			154	#1218R_01089:1218R_01090
1218R_01090	10 kDa chaperonin	groS	302	+
1218R_01091	60 kDa chaperonin 1	groEL1	1619	+
1218R_IGR_163			118	#1218R_01091:1218R_01092
1218R_01092	hypothetical protein		1193	+
1218R_01093	hypothetical protein		437	-
1218R_IGR_164			116	#1218R_01093:1218R_01094
1218R_01094	putative PPE family protein PPE42		1715	-
1218R_IGR_165			389	#1218R_01094:1218R_01095
1218R_01095	putative PPE family protein PPE42		1694	-
1218R_IGR_166			173	#1218R_01095:1218R_01096
1218R_01096	N-substituted formamide deformylase precursor	nfdA_3	1655	+
1218R_01097	Redox-responsive transcriptional regulator WhiB3	whiB3	308	-
1218R_IGR_167			379	#1218R_01097:1218R_01098
1218R_01098	hypothetical protein		872	+
1218R_01099	ECF RNA polymerase sigma factor SigD	sigD	575	+
1218R_01100	Anti-sigma-D factor RsdA	rsdA	1046	+
1218R_01101	hypothetical protein		413	-
1218R_01102	Inosine-5'-monophosphate dehydrogenase	guaB_1	1598	+
1218R_01103	putative oxidoreductase/MSMEI_1564		1130	+
1218R_IGR_168			56	#1218R_01103:1218R_01104
1218R_01104	putative PPE family protein PPE42		1826	+
1218R_01105	Cholesterol oxidase	choD_1	1745	+
1218R_01106	putative dioxygenase/MT3514		896	-
1218R_01107	HTH-type transcriptional repressor KstR2	kstR2_5	509	+
1218R_01108	Alpha%2Calpha-trehalose phosphorylase	treP	2384	-
1218R_01109	putative glycosyl hydrolase/MT2062		740	-
1218R_IGR_169			33	#1218R_01109:1218R_01110
1218R_01110	SnoaL-like domain protein		395	-
1218R_01111	HTH-type transcriptional regulator RutR	rutR_2	617	+
1218R_01112	Antiseptic resistance protein	qacA_1	1556	-
1218R_01113	HTH-type transcriptional regulator YodB	yodB	683	+
1218R_01114	GMP synthase [glutamine-hydrolyzing]	guaA	1529	+
1218R_01115	hypothetical protein		689	-
1218R_01116	hypothetical protein		659	+
1218R_01117	DNA polymerase IV	dinB_1	1529	+
1218R_01118	Pyrimidine-specific ribonucleoside hydrolase RihA	rihA	950	-
1218R_01119	Fatty acyl-CoA reductase	acr1_5	2012	-
1218R_01120	Putative phosphoserine phosphatase 2	pspB_1	713	-
1218R_01121	MaoC like domain protein		872	+
1218R_01122	Trehalose-phosphate phosphatase	otsB	1172	-
1218R_01123	Putative diacyglycerol O-acyltransferase/MT3481		1334	-
1218R_IGR_170			74	#1218R_01123:1218R_01124
1218R_01124	Error-prone DNA polymerase	dnaE2	3266	+
1218R_01125	Pyridoxamine 5'-phosphate oxidase		410	-
1218R_01126	Coenzyme F420:L-glutamate ligase	fbiB_1	644	+
1218R_01127	PE family protein		1781	-
1218R_IGR_171			21	#1218R_01127:1218R_01128
1218R_01128	tRNA (cytidine(34)-2'-O)-methyltransferase	trmL	464	-
1218R_01129	Magnesium-protoporphyrin O-methyltransferase	bchM	584	+
1218R_IGR_172			57	#1218R_01129:1218R_01130
1218R_01130	osmolarity sensor protein		2735	+
1218R_01131	Roadblock/LC7 domain protein		431	+
1218R_01132	hypothetical protein		386	+
1218R_01133	hypothetical protein		602	+
1218R_01134	Secreted effector protein pipB2	pipB2	560	+
1218R_IGR_173			529	#1218R_01134:1218R_01135
1218R_01135	Putative fatty-acid--CoA ligase fadD21		1946	+
1218R_01136	Putative pyridoxal phosphate-dependent acyltransferase		2447	+
1218R_01137	hypothetical protein		1265	+
1218R_01138	ABC transporter ATP-binding/permease protein		2525	-
1218R_01139	ABC transporter ATP-binding/permease protein		2621	-
1218R_IGR_174			217	#1218R_01139:1218R_01140
1218R_01140	NADH oxidase		1193	-
1218R_01141	Bifunctional protein FolD protein	folD	845	+
1218R_01142	hypothetical protein		293	+
1218R_01143	hypothetical protein		416	-
1218R_IGR_175			94	#1218R_01143:1218R_01144
1218R_01144	putative FAD-linked oxidoreductase YvdP	yvdP_2	1442	+
1218R_IGR_176			89	#1218R_01144:1218R_01145
1218R_01145	Erythronolide synthase%2C modules 3 and 4	eryA_1	9779	+
1218R_10_ncRNA_ASpks			74	#1218R_01146:1218R_01145
1218R_01146	hypothetical protein		296	-
1218R_01147	hypothetical protein		347	-
1218R_01148	Malonyl-[acyl-carrier protein] O-methyltransferase	bioC_2	737	-
1218R_01149	Homoserine O-acetyltransferase	metX	1139	-
1218R_01150	Methionine gamma-lyase	mdeA	1349	-
1218R_11_ncRNA_SAM-IV			119	#1218R_01151:1218R_01150
1218R_01151	Isocitrate dehydrogenase [NADP]	icd_2	1226	+
1218R_01152	Putative aminoacrylate hydrolase RutD	rutD	800	-
1218R_01153	Tryptophan--tRNA ligase	trpS	1019	+
1218R_01154	Inner membrane protein YhjD	yhjD	950	+
1218R_01155	N-acetylglucosamine-6-phosphate deacetylase	nagA	1166	-
1218R_01156	putative metabolite transport protein CsbC	csbC	1349	-
1218R_IGR_177			42	#1218R_01156:1218R_01157
1218R_01157	D-alanyl-D-alanine carboxypeptidase DacB precursor	dacB_1	1247	-
1218R_01158	hypothetical protein		638	+
1218R_01159	Vault protein inter-alpha-trypsin		2318	+
1218R_01160	PE family protein		2645	-
1218R_01161	hypothetical protein		98	-
1218R_IGR_178			36	#1218R_01161:1218R_01162
1218R_01162	ECF RNA polymerase sigma factor SigJ	sigJ_1	962	+
1218R_01163	hypothetical protein		599	-
1218R_01164	hypothetical protein		443	+
1218R_IGR_179			54	#1218R_01164:1218R_01165
1218R_01165	PE family protein		4832	+
1218R_01166	Succinate dehydrogenase iron-sulfur subunit	sdhB	812	-
1218R_01167	Succinate dehydrogenase flavoprotein subunit	sdhA_2	1754	-
1218R_01168	Succinate dehydrogenase/Fumarate reductase transmembrane subunit		467	-
1218R_01169	Succinate dehydrogenase/Fumarate reductase transmembrane subunit		578	-
1218R_01170	Cytidine deaminase	cdd	398	+
1218R_01171	Pyrimidine-nucleoside phosphorylase	pdp	1301	+
1218R_01172	Adenine deaminase		1088	+
1218R_01173	PE family protein		2831	-
1218R_IGR_180			110	#1218R_01173:1218R_01174
1218R_01174	PE family protein		2891	-
1218R_01175	HpcH/HpaI aldolase/citrate lyase family protein		1283	+
1218R_01176	allantoicase	alc	959	+
1218R_01177	Peptidoglycan deacetylase	pgdA_1	914	+
1218R_01178	putative allantoin permease	pucI	1526	-
1218R_01179	HNH endonuclease		1514	-
1218R_01180	Non-heme chloroperoxidase	cpo_1	896	+
1218R_01181	hypothetical protein		1325	-
1218R_01182	Phosphoesterase family protein		839	-
1218R_01183	Uracil phosphoribosyltransferase	upp	623	+
1218R_01184	putative phosphomannomutase		1580	-
1218R_01185	Purine nucleoside phosphorylase	punA	821	-
1218R_01186	p-aminobenzoyl-glutamate hydrolase subunit B	abgB	1181	+
1218R_01187	putative hydrolase YxeP	yxeP	1169	+
1218R_01188	hypothetical protein		887	+
1218R_01189	hypothetical protein		449	-
1218R_01190	NAD(P)H dehydrogenase (quinone)	lpdA	1412	+
1218R_01191	Aerobic glycerol-3-phosphate dehydrogenase	glpD_1	1757	+
1218R_01192	hypothetical protein		182	-
1218R_IGR_181			52	#1218R_01192:1218R_01193
1218R_01193	Ferredoxin-dependent glutamate synthase 2	gltS	1544	+
1218R_01194	hypothetical protein		548	-
1218R_IGR_182			63	#1218R_01194:1218R_01195
1218R_01195	Calcium-transporting ATPase 1		4475	-
1218R_IGR_183			148	#1218R_01195:1218R_01196
1218R_01196	hypothetical protein		665	+
1218R_01197	Magnesium transport protein CorA	corA_1	968	+
1218R_IGR_184			44	#1218R_01197:1218R_01198
1218R_01198	Ribosomal large subunit pseudouridine synthase A	rluA	866	+
1218R_01199	Arylsulfatase	atsA_3	2903	+
1218R_01200	hypothetical protein		320	-
1218R_IGR_185			101	#1218R_01200:1218R_01201
1218R_01201	Phosphate-binding protein PstS 3 precursor	pstS3_1	1118	+
1218R_01202	putative PPE family protein PPE29		1130	+
1218R_01203	Esterase PHB depolymerase		917	+
1218R_01204	Endonuclease 8	nei	764	-
1218R_01205	ATP-dependent RNA helicase DbpA	dbpA	4619	-
1218R_01206	HTH-type transcriptional regulator BetI	betI_9	692	-
1218R_01207	Succinate-semialdehyde dehydrogenase [NADP(+)]	gabD	1595	-
1218R_01208	hypothetical protein		1271	-
1218R_01209	Leucine-responsive regulatory protein	lrp_1	452	+
1218R_01210	putative L-lysine-epsilon aminotransferase	lat	1349	+
1218R_01211	hypothetical protein		377	+
1218R_01212	hypothetical protein		311	+
1218R_IGR_186			334	#1218R_01212:1218R_01213
1218R_01213	Anti-sigma-F factor RsbW	rsbW	437	+
1218R_01214	RNA polymerase sigma factor SigF	sigF	725	+
1218R_01215	HTH-type transcriptional repressor FabR	fabR_2	569	-
1218R_IGR_187			466	#1218R_01215:1218R_01216
1218R_01216	Linear gramicidin synthase subunit B	lgrB_1	9473	+
1218R_01217	Biotin carboxylase	accC_1	1793	-
1218R_01218	Sulfur acceptor protein CsdE	csdE	419	-
1218R_01219	Putative thiosulfate sulfurtransferase SseA	sseA_1	905	-
1218R_01220	Maf-like protein YhdE	yhdE	650	-
1218R_01221	hypothetical protein		311	-
1218R_01222	putative propionyl-CoA carboxylase beta chain 5	accD5_1	1670	-
1218R_01223	Bifunctional ligase/repressor BirA	birA	830	+
1218R_01224	Bacterial membrane flanked domain protein		518	+
1218R_01225	GtrA-like protein		683	-
1218R_01226	N5-carboxyaminoimidazole ribonucleotide synthase	purK	1274	+
1218R_01227	N5-carboxyaminoimidazole ribonucleotide mutase	purE	515	+
1218R_01228	Acyl-CoA dehydrogenase	acdA_4	1169	+
1218R_IGR_188			271	#1218R_01228:1218R_01229
1218R_01229	Response regulator rcp1	rcp1	194	+
1218R_01230	C4-dicarboxylic acid transporter DauA	dauA_1	2246	-
1218R_IGR_189			118	#1218R_01230:1218R_01231
1218R_01231	Succinyl-CoA:(R)-benzylsuccinate CoA-transferase subunit BbsF	bbsF_1	1187	-
1218R_01232	Bacterial regulatory proteins%2C tetR family		644	-
1218R_01233	Cocaine esterase	cocE_1	1706	+
1218R_01234	Cation efflux family protein		701	+
1218R_01235	putative copper-exporting P-type ATPase V	ctpV_2	2198	-
1218R_01236	hypothetical protein		278	-
1218R_01237	hypothetical protein		722	-
1218R_01238	Biofilm regulatory protein A precursor	brpA	1457	-
1218R_01239	dTDP-4-dehydrorhamnose reductase	rmlD	926	+
1218R_01240	N-acetylglucosaminyl-diphospho-decaprenol L-rhamnosyltransferase	wbbL_1	884	+
1218R_01241	D-glycero-alpha-D-manno-heptose 1-phosphate guanylyltransferase	hddC	1076	+
1218R_01242	NUDIX domain protein		548	-
1218R_01243	Modification methylase Eco57IB		1586	-
1218R_01244	Coenzyme F420:L-glutamate ligase	fbiB_2	1364	-
1218R_01245	2-phospho-L-lactate transferase	cofD	989	-
1218R_IGR_190			233	#1218R_01245:1218R_01246
1218R_01246	Transcriptional regulator WhiB2	whiB2_1	383	+
1218R_01247	hypothetical protein		530	-
1218R_IGR_191			499	#1218R_01247:1218R_01248
1218R_01248	Phosphomannomutase/phosphoglucomutase	algC	1400	+
1218R_01249	hypothetical protein		1109	+
1218R_01250	Mannose-6-phosphate isomerase	manA	1226	+
1218R_01251	Putative epoxidase LasC		1418	-
1218R_01252	Putative epoxidase LasC		1394	-
1218R_01253	putative amino acid permease YhdG	yhdG_2	1484	+
1218R_01254	Alkane 1-monooxygenase	alkB_1	1250	+
1218R_01255	Rubredoxin-1	alkF_1	170	+
1218R_01256	Rubredoxin	rubA_1	182	+
1218R_01257	Bacterial regulatory proteins%2C tetR family		650	+
1218R_01258	Adenosylhomocysteinase	ahcY	1478	+
1218R_IGR_192			372	#1218R_01258:1218R_01259
1218R_01259	PE family protein		1697	+
1218R_IGR_193			241	#1218R_01259:1218R_01260
1218R_01260	putative PPE family protein PPE42		2084	+
1218R_01261	Thymidylate kinase	tmk	653	+
1218R_01262	DNA-binding response regulator MtrA	mtrA	677	+
1218R_01263	Sensor histidine kinase MtrB	mtrB	1679	+
1218R_01264	Lipoprotein LpqB precursor	lpqB	1778	+
1218R_01265	hypothetical protein		830	+
1218R_01266	Orotate phosphoribosyltransferase	pyrE_2	548	+
1218R_IGR_194			182	#1218R_01266:1218R_01267
1218R_01267	Ribosome-associated factor Y		689	+
1218R_01268	Protein translocase subunit SecA	secA_1	2852	+
1218R_01269	putative multidrug resistance protein EmrY	emrY_1	3230	+
1218R_01270	NnrU protein		755	+
1218R_01271	K(+)/H(+) antiporter subunit KhtT	khtT	482	+
1218R_01272	K(+)/H(+) antiporter YhaU	yhaU	1145	+
1218R_01273	hypothetical protein		539	-
1218R_IGR_195			47	#1218R_01273:1218R_01274
1218R_01274	putative diacyglycerol O-acyltransferase tgs3	tgs3	1418	+
1218R_01275	Polyphosphate kinase 2 (PPK2)		872	+
1218R_01276	hypothetical protein		500	+
1218R_01277	Stearoyl-CoA 9-desaturase electron transfer partner		1154	+
1218R_01278	Stearoyl-CoA 9-desaturase	desA3_2	1286	+
1218R_IGR_196			69	#1218R_01278:1218R_01279
1218R_01279	Stearoyl-CoA 9-desaturase	desA3_3	1286	+
1218R_01280	Putative acyltransferase	fadA_1	1181	-
1218R_01281	HTH-type transcriptional activator HxlR	hxlR	473	+
1218R_01282	Putative ribosome biogenesis GTPase RsgA	rsgA	992	-
1218R_01283	3-phosphoshikimate 1-carboxyvinyltransferase	aroA	1295	-
1218R_01284	Putative SOS response-associated peptidase YedK	yedK	782	+
1218R_01285	3-hydroxyadipyl-CoA dehydrogenase	paaH	884	+
1218R_01286	hypothetical protein		1307	+
1218R_01287	hypothetical protein		176	-
1218R_IGR_197			455	#1218R_01287:1218R_01288
1218R_01288	Putative HTH-type transcriptional regulator/MT0914		2729	+
1218R_IGR_198			628	#1218R_01288:1218R_01289
1218R_01289	ESX-1 secretion-associated protein EspA	espA_1	1298	+
1218R_01290	hypothetical protein		314	+
1218R_01291	ESX-1 secretion-associated protein EspD	espD_1	614	+
1218R_IGR_199			63	#1218R_01291:1218R_01292
1218R_01292	hypothetical protein		596	+
1218R_01293	ESX-1 secretion-associated protein EspB	espB_3	1520	+
1218R_01294	Nucleoid-associated protein YbaB	ybaB_1	347	+
1218R_01295	ESX-1 secretion-associated protein EspK	espK_3	2132	+
1218R_01296	Cys-tRNA(Pro)/Cys-tRNA(Cys) deacylase YbaK	ybaK	455	-
1218R_01297	putative NAD-dependent oxidoreductase		848	-
1218R_IGR_200			40	#1218R_01297:1218R_01298
1218R_01298	ECF RNA polymerase sigma factor SigH	sigH	767	+
1218R_01299	Anti-sigma factor RshA	rshA	305	+
1218R_IGR_201			178	#1218R_01299:1218R_01300
1218R_01300	Biotinylated protein TB7.3		239	+
1218R_01301	putative sensor histidine kinase pdtaS	pdtaS	1499	+
1218R_01302	Transcriptional regulator WhiB1	whiB1	254	-
1218R_IGR_202			124	#1218R_01302:1218R_01303
1218R_01303	Putative lipid kinase		965	-
1218R_01304	hypothetical protein		425	+
1218R_01305	putative acetyltransferase		482	-
1218R_01306	Isochorismate synthase DhbC	dhbC	974	-
1218R_01307	Phosphoserine phosphatase 1	pspA_2	599	-
1218R_01308	Sporulation initiation inhibitor protein Soj	soj_1	800	+
1218R_01309	hypothetical protein		1214	-
1218R_01310	DEAD-box ATP-dependent RNA helicase CshA	cshA	1553	-
1218R_IGR_203			103	#1218R_01310:1218R_01311
1218R_01311	hypothetical protein		695	+
1218R_01312	hypothetical protein		950	-
1218R_01313	hypothetical protein		245	+
1218R_01314	HTH-type transcriptional repressor KstR2	kstR2_6	683	-
1218R_IGR_204			68	#1218R_01314:1218R_01315
1218R_01315	hypothetical protein		983	+
1218R_01316	putative adenylyltransferase/sulfurtransferase MoeZ	moeZ	1181	+
1218R_01317	hypothetical protein		854	+
1218R_01318	Methylated-DNA--protein-cysteine methyltransferase	ogt_1	308	-
1218R_01319	Haloalkane dehalogenase	dhaA_1	785	-
1218R_01320	hypothetical protein		233	-
1218R_01321	hypothetical protein		842	+
1218R_01322	ATP-dependent DNA helicase PcrA	pcrA	3161	+
1218R_01323	ATP-dependent DNA helicase UvrD1	uvrD1_1	3308	+
1218R_01324	Voltage-gated potassium channel Kch	kch_1	1070	+
1218R_01325	NADH pyrophosphatase	nudC	926	+
1218R_01326	hypothetical protein		692	-
1218R_IGR_205			58	#1218R_01326:1218R_01327
1218R_01327	Putative glutaredoxin.1/MT3292		254	-
1218R_01328	ATP-dependent DNA helicase UvrD2	uvrD2	2099	+
1218R_01329	hypothetical protein		152	+
1218R_01330	putative transcriptional regulator WhiB7	whiB7	269	+
1218R_01331	putative protein kinase UbiB	ubiB_2	1343	-
1218R_IGR_206			32	#1218R_01331:1218R_01332
1218R_01332	hypothetical protein		173	+
1218R_01333	hypothetical protein		839	-
1218R_01334	hypothetical protein		1400	-
1218R_01335	Lon protease	lon_2	998	+
1218R_01336	hypothetical protein		2987	+
1218R_01337	F420-dependent glucose-6-phosphate dehydrogenase	fgd_1	998	-
1218R_IGR_207			84	#1218R_01337:1218R_9_tRNA_Met_CAT
1218R_9_tRNA_Met_CAT			76	+
1218R_IGR_208			132	#1218R_9_tRNA_Met_CAT:1218R_01339
1218R_01339	FK506-binding protein	fkbP	374	+
1218R_IGR_209			137	#1218R_01339:1218R_01340
1218R_01340	Arylsulfatase	atsA_4	2303	+
1218R_01341	hypothetical protein		461	+
1218R_01342	Pyrimidine monooxygenase RutA	rutA_1	932	+
1218R_01343	anaerobic benzoate catabolism transcriptional regulator		1430	-
1218R_01344	2-methylcitrate dehydratase	prpD	1505	+
1218R_01345	Methylisocitrate lyase	prpB_2	917	+
1218R_01346	Citrate synthase	gltA	1145	+
1218R_IGR_210			196	#1218R_01346:1218R_01347
1218R_01347	hypothetical protein		518	+
1218R_01348	hypothetical protein		233	+
1218R_01349	hypothetical protein		734	+
1218R_01350	hypothetical protein		377	+
1218R_01351	SnoaL-like domain protein		404	+
1218R_01352	Pseudooxynicotine oxidase	pao_1	1391	-
1218R_01353	Non-heme chloroperoxidase	cpo_2	980	+
1218R_01354	Putrescine oxidase	puo_1	1319	-
1218R_01355	Phthiodiolone/phenolphthiodiolone dimycocerosates ketoreductase		998	+
1218R_01356	PE family protein		2594	-
1218R_01357	hypothetical protein		1124	-
1218R_01358	Putative aminoglycoside phosphotransferase		1136	-
1218R_01359	Bacterial regulatory proteins%2C tetR family		602	+
1218R_01360	7-alpha-hydroxysteroid dehydrogenase	hdhA_1	866	+
1218R_01361	hypothetical protein		980	+
1218R_01362	hypothetical protein		482	+
1218R_01363	ATPase RavA	ravA	968	+
1218R_01364	hypothetical protein		1352	+
1218R_01365	hypothetical protein		449	+
1218R_IGR_211			61	#1218R_01365:1218R_01366
1218R_01366	putative PPE family protein PPE42		1898	+
1218R_IGR_212			145	#1218R_01366:1218R_01367
1218R_01367	hypothetical protein		173	+
1218R_IGR_213			229	#1218R_01367:1218R_01368
1218R_01368	putative PPE family protein PPE42		1880	+
1218R_01369	NADH-quinone oxidoreductase subunit N	nuoN	1586	-
1218R_01370	NADH-quinone oxidoreductase subunit M	nuoM	1586	-
1218R_01371	NADH-quinone oxidoreductase subunit 12		1901	-
1218R_01372	NADH-quinone oxidoreductase subunit 11		299	-
1218R_01373	NADH-quinone oxidoreductase subunit J	nuoJ	788	-
1218R_01374	NADH-quinone oxidoreductase subunit 9	nqo9	545	-
1218R_01375	NADH-quinone oxidoreductase subunit 8	nqo8	1274	-
1218R_01376	NADH-quinone oxidoreductase subunit 3	nqo3	2417	-
1218R_01377	NADH-quinone oxidoreductase subunit F	nuoF	1346	-
1218R_01378	NADH-quinone oxidoreductase subunit E	nuoE	755	-
1218R_01379	NADH-quinone oxidoreductase subunit 4	nqo4	1298	-
1218R_01380	NADH-quinone oxidoreductase subunit C 1	nuoC1	716	-
1218R_01381	NADH-quinone oxidoreductase subunit 6	nqo6	554	-
1218R_01382	NAD(P)H-quinone oxidoreductase subunit 3	ndhC	488	-
1218R_IGR_214			155	#1218R_01382:1218R_01383
1218R_01383	putative PPE family protein PPE42		1352	+
1218R_IGR_215			22	#1218R_01383:1218R_01384
1218R_01384	Phospholipase C 1 precursor	plcA_2	1586	+
1218R_01385	putative response regulatory protein/MT3230		449	-
1218R_01386	Protein YceI	yceI	539	-
1218R_01387	SnoaL-like domain protein		410	-
1218R_01388	hypothetical protein		341	-
1218R_01389	Putative aminoglycoside phosphotransferase		962	-
1218R_01390	Acyl-CoA dehydrogenase	acdA_5	1238	-
1218R_01391	HTH-type transcriptional repressor AcnR	acnR_2	641	-
1218R_01392	Hydroxymethylglutaryl-CoA lyase YngG	yngG	896	-
1218R_01393	Succinyl-CoA:(R)-benzylsuccinate CoA-transferase subunit BbsF	bbsF_2	1205	-
1218R_01394	Alpha/beta hydrolase family protein		1190	-
1218R_01395	Homogentisate 1%2C2-dioxygenase	hmgA	1103	-
1218R_IGR_216			156	#1218R_01395:1218R_01396
1218R_01396	putative PPE family protein PPE42		1982	+
1218R_01397	Quinone oxidoreductase 1	qorA_1	971	-
1218R_01398	putative acrylyl-CoA reductase AcuI	acuI	998	-
1218R_01399	Amidohydrolase		974	-
1218R_01400	Biphenyl-2%2C3-diol 1%2C2-dioxygenase	bphC	1040	-
1218R_01401	4%2C5:9%2C10-diseco-3-hydroxy-5%2C9%2C17-trioxoandrosta-1(10)%2C2-diene-4-oate hydrolase	hsaD_1	863	-
1218R_01402	3-(3-hydroxy-phenyl)propionate/3-hydroxycinnamic acid hydroxylase	mhpA_1	1613	-
1218R_01403	HTH-type transcriptional regulator AcrR	acrR_1	668	+
1218R_01404	Acetaldehyde dehydrogenase	mhpF_1	1010	+
1218R_01405	4-hydroxy-2-oxovalerate aldolase	mhpE	1034	+
1218R_01406	Alpha-acetolactate decarboxylase	alsD	776	+
1218R_01407	Acetolactate synthase	alsS_1	203	+
1218R_IGR_217			327	#1218R_01407:1218R_01408
1218R_01408	hypothetical protein		770	+
1218R_01409	hypothetical protein		230	-
1218R_01410	hypothetical protein		176	-
1218R_IGR_218			332	#1218R_01410:1218R_01411
1218R_01411	PE family protein		278	+
1218R_01412	putative PPE family protein PPE47/PPE48		152	+
1218R_IGR_219			100	#1218R_01412:1218R_01413
1218R_01413	hypothetical protein		230	-
1218R_01414	putative PPE family protein PPE29		1175	+
1218R_IGR_220			568	#1218R_01414:1218R_01415
1218R_01415	hypothetical protein		275	+
1218R_01416	hypothetical protein		359	+
1218R_IGR_221			415	#1218R_01416:1218R_01417
1218R_01417	Ferrous iron transport protein B	feoB	1940	+
1218R_01418	Fe/S biogenesis protein NfuA	nfuA_1	545	+
1218R_IGR_222			596	#1218R_01418:1218R_01419
1218R_01419	Linear gramicidin synthase subunit D	lgrD_3	1592	+
1218R_IGR_223			843	#1218R_01419:1218R_01420
1218R_01420	Acetolactate synthase	alsS_2	266	+
1218R_01421	Acyl-CoA dehydrogenase	acdA_6	1205	-
1218R_01422	Acyl-CoA dehydrogenase	acdA_7	1397	-
1218R_01423	Histidinol-phosphatase	hisN	788	-
1218R_01424	hypothetical protein		317	+
1218R_01425	putative PPE family protein PPE29		1148	-
1218R_IGR_224			381	#1218R_01425:1218R_01426
1218R_01426	putative PPE family protein PPE29		1145	-
1218R_IGR_225			778	#1218R_01426:1218R_01427
1218R_01427	Universal stress protein/MT3220		794	+
1218R_01428	Transcriptional regulatory protein DevR (DosR)	devR_1	650	+
1218R_01429	Redox sensor histidine kinase response regulator DevS	devS_2	1757	+
1218R_01430	Putative NAD(P)H nitroreductase/MT3217		998	-
1218R_IGR_226			32	#1218R_01430:1218R_01431
1218R_01431	putative diacyglycerol O-acyltransferase tgs1	tgs1_1	1388	+
1218R_01432	hypothetical protein		416	+
1218R_01433	Pyridoxamine 5'-phosphate oxidase		428	-
1218R_01434	Putative NAD(P)H nitroreductase acg	acg_1	1052	-
1218R_01435	hypothetical protein		314	+
1218R_01436	hypothetical protein		1061	+
1218R_01437	hypothetical protein		203	+
1218R_01438	putative FAD-linked oxidoreductase		1592	+
1218R_01439	NADPH-ferredoxin reductase FprA	fprA_1	1370	-
1218R_01440	Peptide chain release factor 2	prfB	1115	+
1218R_01441	putative MscS family protein YkuT	ykuT_1	986	+
1218R_01442	hypothetical protein		500	+
1218R_01443	Cell division ATP-binding protein FtsE	ftsE	689	+
1218R_01444	Cell division protein FtsX	ftsX	893	+
1218R_01445	SsrA-binding protein	smpB	506	+
1218R_01446	hypothetical protein		869	-
1218R_01447	hypothetical protein		2339	-
1218R_IGR_227			185	#1218R_01447:1218R_01448
1218R_01448	ATP-dependent zinc metalloprotease FtsH	ftsH_3	1235	+
1218R_01449	Tetratricopeptide repeat protein		1028	+
1218R_01450	hypothetical protein		845	+
1218R_12_ncRNA_tmRNA			367	#1218R_01450:1218R_01452
1218R_01452	Tyrosine recombinase XerC	xerC_1	1157	+
1218R_01453	hypothetical protein		575	+
1218R_01454	hypothetical protein		233	-
1218R_01455	hypothetical protein		443	-
1218R_01456	hypothetical protein		590	-
1218R_01457	hypothetical protein		587	-
1218R_01458	hypothetical protein		347	-
1218R_01459	hypothetical protein		1070	-
1218R_01460	hypothetical protein		644	+
1218R_01461	Transcriptional regulator ClgR	clgR_1	332	+
1218R_01462	hypothetical protein		215	+
1218R_01463	hypothetical protein		1010	+
1218R_01464	hypothetical protein		236	+
1218R_01465	hypothetical protein		335	+
1218R_01466	hypothetical protein		293	-
1218R_01467	hypothetical protein		296	+
1218R_01468	Helix-turn-helix domain protein		191	+
1218R_01469	hypothetical protein		284	+
1218R_01470	hypothetical protein		221	+
1218R_01471	hypothetical protein		350	+
1218R_01472	hypothetical protein		260	+
1218R_01473	hypothetical protein		419	+
1218R_01474	hypothetical protein		332	+
1218R_01475	hypothetical protein		740	+
1218R_01476	hypothetical protein		335	+
1218R_01477	hypothetical protein		164	+
1218R_01478	hypothetical protein		230	+
1218R_01479	YqaJ-like viral recombinase domain protein		1079	+
1218R_01480	NUMOD4 motif protein		500	+
1218R_01481	RecT family protein		1136	+
1218R_01482	hypothetical protein		863	+
1218R_01483	hypothetical protein		269	+
1218R_IGR_228			137	#1218R_01483:1218R_01484
1218R_01484	hypothetical protein		359	+
1218R_01485	hypothetical protein		176	+
1218R_01486	hypothetical protein		389	+
1218R_01487	hypothetical protein		167	+
1218R_01488	hypothetical protein		290	+
1218R_IGR_229			90	#1218R_01488:1218R_01489
1218R_01489	hypothetical protein		884	+
1218R_01490	NUMOD4 motif protein		584	+
1218R_01491	hypothetical protein		188	+
1218R_01492	hypothetical protein		242	+
1218R_01493	hypothetical protein		293	+
1218R_01494	hypothetical protein		509	+
1218R_01495	putative ATPase YjoB	yjoB	1280	+
1218R_01496	hypothetical protein		191	+
1218R_01497	Transcriptional regulator WhiB2	whiB2_2	524	+
1218R_01498	hypothetical protein		209	+
1218R_01499	hypothetical protein		1274	+
1218R_01500	hypothetical protein		353	+
1218R_IGR_230			23	#1218R_01500:1218R_01501
1218R_01501	hypothetical protein		407	+
1218R_01502	hypothetical protein		392	-
1218R_01503	YcfA-like protein		203	-
1218R_IGR_231			63	#1218R_01503:1218R_01504
1218R_01504	hypothetical protein		545	+
1218R_01505	hypothetical protein		227	+
1218R_01506	hypothetical protein		260	+
1218R_01507	hypothetical protein		176	+
1218R_01508	hypothetical protein		377	+
1218R_IGR_232			94	#1218R_01508:1218R_01509
1218R_01509	hypothetical protein		485	+
1218R_01510	Phage Terminase		1682	+
1218R_01511	Phage portal protein%2C SPP1 Gp6-like		1571	+
1218R_01512	hypothetical protein		1217	+
1218R_01513	hypothetical protein		656	+
1218R_01514	hypothetical protein		710	+
1218R_01515	hypothetical protein		1061	+
1218R_01516	hypothetical protein		317	+
1218R_01517	hypothetical protein		431	+
1218R_01518	hypothetical protein		386	+
1218R_01519	hypothetical protein		407	+
1218R_01520	hypothetical protein		419	+
1218R_01521	hypothetical protein		428	+
1218R_IGR_233			94	#1218R_01521:1218R_01522
1218R_01522	Fibronectin type III domain protein		863	+
1218R_01523	hypothetical protein		722	+
1218R_IGR_234			127	#1218R_01523:1218R_01524
1218R_01524	hypothetical protein		5045	+
1218R_01525	hypothetical protein		917	+
1218R_01526	hypothetical protein		356	+
1218R_01527	hypothetical protein		1793	+
1218R_01528	hypothetical protein		3461	+
1218R_01529	hypothetical protein		677	+
1218R_01530	hypothetical protein		125	+
1218R_01531	hypothetical protein		203	+
1218R_01532	hypothetical protein		1217	+
1218R_01533	hypothetical protein		212	+
1218R_01534	hypothetical protein		959	+
1218R_01535	hypothetical protein		266	+
1218R_01536	hypothetical protein		410	+
1218R_01537	hypothetical protein		278	+
1218R_01538	hypothetical protein		287	-
1218R_01539	hypothetical protein		281	-
1218R_01540	hypothetical protein		368	-
1218R_01541	hypothetical protein		443	-
1218R_IGR_235			202	#1218R_01541:1218R_01542
1218R_01542	PE family protein		1505	-
1218R_01543	hypothetical protein		410	-
1218R_01544	hypothetical protein		749	-
1218R_IGR_236			1388	#1218R_01544:1218R_01545
1218R_01545	hypothetical protein		275	-
1218R_01546	hypothetical protein		581	+
1218R_IGR_237			473	#1218R_01546:1218R_01547
1218R_01547	hypothetical protein		161	-
1218R_IGR_238			783	#1218R_01547:1218R_01548
1218R_01548	hypothetical protein		179	+
1218R_01549	hypothetical protein		329	+
1218R_IGR_239			814	#1218R_01549:1218R_01550
1218R_01550	hypothetical protein		266	+
1218R_01551	hypothetical protein		263	-
1218R_IGR_240			70	#1218R_01551:1218R_01552
1218R_01552	MspA		719	+
1218R_01553	Glyoxalase-like domain protein		866	-
1218R_01554	hypothetical protein		686	-
1218R_01555	Transcriptional regulator PadR-like family protein		617	-
1218R_01556	hypothetical protein		821	+
1218R_IGR_241			574	#1218R_01556:1218R_01557
1218R_01557	putative PPE family protein PPE42		1625	+
1218R_01558	Glutaminase 1	glsA1	1022	+
1218R_01559	Pyridoxamine 5'-phosphate oxidase		422	+
1218R_01560	putative PPE family protein PPE42		2039	-
1218R_IGR_242			169	#1218R_01560:1218R_01561
1218R_01561	Phytanoyl-CoA dioxygenase (PhyH)		863	-
1218R_01562	hypothetical protein		314	+
1218R_IGR_243			47	#1218R_01562:1218R_01563
1218R_01563	hypothetical protein		488	+
1218R_01564	Sugar-binding cellulase-like protein		1196	-
1218R_IGR_244			41	#1218R_01564:1218R_01565
1218R_01565	putative HTH-type transcriptional regulator YtcD	ytcD	476	-
1218R_01566	Flavin-dependent monooxygenase%2C oxygenase subunit HsaA	hsaA_1	1160	+
1218R_01567	Alkanesulfonate monooxygenase	ssuD_1	974	+
1218R_01568	Putative NADP-dependent oxidoreductase YfmJ	yfmJ_2	1007	+
1218R_01569	Carboxylate-amine ligase YbdK	ybdK_2	1475	-
1218R_01570	Nucleoside triphosphate pyrophosphohydrolase	mazG_1	938	-
1218R_01571	tRNA dimethylallyltransferase	miaA_1	944	-
1218R_01572	LOG family protein ORF6 in fasciation locus	fas6_1	767	-
1218R_01573	hypothetical protein		461	-
1218R_01574	Biotin biosynthesis cytochrome P450	bioI_1	1223	-
1218R_01575	Geranyl diphosphate 2-C-methyltransferase		875	-
1218R_IGR_245			30	#1218R_01575:1218R_01576
1218R_01576	(Dimethylallyl)adenosine tRNA methylthiotransferase MiaB	miaB_1	1589	-
1218R_01577	hypothetical protein		623	-
1218R_IGR_246			47	#1218R_01577:1218R_01578
1218R_01578	Inner membrane protein YedI	yedI	917	+
1218R_01579	Bacilysin biosynthesis oxidoreductase YwfH	ywfH_1	803	-
1218R_01580	transcriptional regulator BetI		767	-
1218R_01581	hypothetical protein		644	-
1218R_01582	Patatin-like phospholipase		1691	-
1218R_01583	SPFH domain / Band 7 family protein		890	-
1218R_01584	hypothetical protein		1463	-
1218R_01585	hypothetical protein		398	+
1218R_01586	Methanesulfonate monooxygenase	msuD_3	827	+
1218R_IGR_247			51	#1218R_01586:1218R_01587
1218R_01587	hypothetical protein		386	+
1218R_01588	Choline-sulfatase	betC	1811	-
1218R_13_ncRNA_Ms_AS-5			44	#1218R_01588:1218R_01589
1218R_01589	Polyketide cyclase / dehydrase and lipid transport		419	-
1218R_01590	N-substituted formamide deformylase precursor	nfdA_4	1673	-
1218R_01591	Putative thiazole biosynthetic enzyme		1424	-
1218R_01592	hypothetical protein		1817	-
1218R_IGR_248			32	#1218R_01592:1218R_01593
1218R_01593	hypothetical protein		1277	+
1218R_01594	Malyl-CoA lyase	mcl1_1	917	+
1218R_01595	hypothetical protein		1274	-
1218R_01596	hypothetical protein		356	+
1218R_01597	Pyrimidine monooxygenase RutA	rutA_2	878	+
1218R_01598	Lysine N-acyltransferase MbtK	mbtK	623	+
1218R_01599	hypothetical protein		1106	-
1218R_01600	Putative fluoride ion transporter CrcB	crcB_1	374	-
1218R_01601	Putative fluoride ion transporter CrcB	crcB_2	395	-
1218R_01602	Phosphoglucomutase	pgm	1631	+
1218R_10_tRNA_Ala_GGC			72	+
1218R_IGR_249			197	#1218R_10_tRNA_Ala_GGC:1218R_01604
1218R_01604	hypothetical protein		152	-
1218R_IGR_250			16932	#1218R_01604:1218R_14_ncRNA_ALIL
1218R_14_ncRNA_ALIL			130	#1218R_IGR_250:1218R_IGR_251
1218R_IGR_251			167	#1218R_14_ncRNA_ALIL:1218R_01606
1218R_01606	Putative S-adenosyl-L-methionine-dependent methyltransferase		956	+
1218R_01607	Cypemycin methyltransferase	cypM_1	728	+
1218R_01608	HTH-type transcriptional regulator BetI	betI_10	623	+
1218R_IGR_252			258	#1218R_01608:1218R_01609
1218R_01609	Transposase		281	+
1218R_01610	Integrase core domain protein		689	+
1218R_01611	hypothetical protein		389	+
1218R_01612	PE family protein		608	-
1218R_IGR_253			191	#1218R_01612:1218R_01613
1218R_01613	6'''-hydroxyparomomycin C oxidase	livQ	1973	+
1218R_01614	hypothetical protein		1265	-
1218R_IGR_254			120	#1218R_01614:1218R_01615
1218R_01615	Diacylglycerol acyltransferase		890	+
1218R_01616	Putative diacyglycerol O-acyltransferase/MT1468		1532	+
1218R_01617	Long-chain-fatty-acid--CoA ligase	lcfB_4	1487	+
1218R_01618	Putative succinate-semialdehyde dehydrogenase [NADP(+)] 2	gabD2_1	1547	+
1218R_01619	Metallo-beta-lactamase superfamily protein		1880	-
1218R_01620	hypothetical protein		551	-
1218R_01621	hypothetical protein		248	-
1218R_01622	HTH-type transcriptional regulator BetI	betI_11	578	-
1218R_01623	Multidrug transporter EmrE	emrE	323	-
1218R_IGR_255			597	#1218R_01623:1218R_01624
1218R_01624	hypothetical protein		293	+
1218R_01625	Multidrug resistance protein MdtH	mdtH_2	1238	+
1218R_IGR_256			118	#1218R_01625:1218R_01626
1218R_01626	FAD dependent oxidoreductase		971	-
1218R_01627	Inositol 2-dehydrogenase/D-chiro-inositol 3-dehydrogenase	iolG	797	-
1218R_01628	UDP-glucose 6-dehydrogenase TuaD	tuaD	1301	-
1218R_01629	UDP-glucose 4-epimerase		950	-
1218R_01630	hypothetical protein		212	+
1218R_IGR_257			541	#1218R_01630:1218R_01631
1218R_01631	hypothetical protein		323	-
1218R_01632	Carbon starvation protein A	cstA	2276	-
1218R_IGR_258			208	#1218R_01632:1218R_01633
1218R_01633	Multicopper oxidase mco	mco	1649	+
1218R_01634	hypothetical protein		719	+
1218R_01635	hypothetical protein		770	+
1218R_01636	HTH-type transcriptional regulator Cmr	cmr	734	-
1218R_01637	hypothetical protein		569	+
1218R_01638	Putative DNA ligase-like protein/MT0965		1541	-
1218R_01639	3-oxoacyl-[acyl-carrier-protein] reductase FabG	fabG_3	758	+
1218R_01640	Acryloyl-CoA reductase (NADH)	acrC_1	2165	+
1218R_01641	putative HTH-type transcriptional regulator YybR	yybR	674	-
1218R_01642	Demethylmenaquinone methyltransferase	ubiE_2	830	+
1218R_01643	hypothetical protein		350	-
1218R_01644	lipid-transfer protein		1193	+
1218R_01645	HTH-type transcriptional regulator LutR	lutR_2	1448	+
1218R_01646	hypothetical protein		962	+
1218R_IGR_259			346	#1218R_01646:1218R_01647
1218R_01647	hypothetical protein		530	+
1218R_01648	Putative cytochrome P450 120		1478	-
1218R_01649	HTH-type transcriptional regulator EthR	ethR_1	653	+
1218R_01650	Putative oxidoreductase SadH	sadH_1	875	+
1218R_01651	Nucleoid occlusion factor SlmA	slmA_1	602	-
1218R_01652	FMN-dependent NADPH-azoreductase	azr	557	+
1218R_IGR_260			323	#1218R_01652:1218R_01653
1218R_01653	putative PPE family protein PPE42		8264	+
1218R_IGR_261			352	#1218R_01653:1218R_01654
1218R_01654	Glutaredoxin-like protein NrdH	nrdH	239	+
1218R_01655	Putative NrdI-like protein		458	+
1218R_01656	Ribonucleoside-diphosphate reductase subunit alpha	nrdE	2165	+
1218R_01657	HTH-type transcriptional repressor FabR	fabR_3	743	+
1218R_01658	4-hydroxyacetophenone monooxygenase	hapE_3	1550	+
1218R_01659	HTH-type transcriptional regulator BetI	betI_12	545	-
1218R_01660	Polyketide cyclase / dehydrase and lipid transport		446	-
1218R_IGR_262			51	#1218R_01660:1218R_01661
1218R_01661	Ribonucleoside-diphosphate reductase subunit beta nrdF2	nrdF2	974	+
1218R_01662	hypothetical protein		383	+
1218R_01663	NADP-dependent alcohol dehydrogenase C	adhC	1040	-
1218R_01664	putative siderophore-binding lipoprotein YfiY precursor	yfiY	1079	-
1218R_IGR_263			34	#1218R_01664:1218R_01665
1218R_01665	Cytochrome c oxidase subunit 1	ctaD_1	1721	+
1218R_01666	Phosphoserine phosphatase	serB_2	1229	+
1218R_IGR_264			22	#1218R_01666:1218R_01667
1218R_01667	putative HTH-type transcriptional regulator/MT0088		344	+
1218R_01668	Formate hydrogenlyase subunit 7	hycG	479	+
1218R_01669	Hydrogenase-4 component B	hyfB_1	1976	+
1218R_01670	Formate hydrogenlyase subunit 4	hycD	959	+
1218R_01671	Hydrogenase-4 component E	hyfE	662	+
1218R_01672	Hydrogenase-4 component B	hyfB_2	1466	+
1218R_01673	Hydrogenase-4 component G	hyfG	1496	+
1218R_01674	putative ABC transporter ATP-binding protein YlmA	ylmA	842	+
1218R_01675	NUDIX domain protein		842	+
1218R_01676	putative enoyl-CoA hydratase echA17		773	+
1218R_01677	Demethylrebeccamycin-D-glucose O-methyltransferase	rebM_1	983	+
1218R_01678	hypothetical protein		1037	+
1218R_01679	Immunogenic protein MPT64 precursor		683	+
1218R_01680	hypothetical protein		389	-
1218R_01681	Outer membrane protein assembly factor BamB	bamB	1292	-
1218R_IGR_265			41	#1218R_01681:1218R_01682
1218R_01682	Putative acetyltransferase		737	+
1218R_01683	Alpha/beta hydrolase family protein		779	-
1218R_01684	hypothetical protein		545	-
1218R_01685	Deoxyribodipyrimidine photo-lyase	phrA	1343	-
1218R_01686	TspO/MBR family protein		479	-
1218R_01687	Membrane protein YdfJ	ydfJ_3	2114	-
1218R_IGR_266			55	#1218R_01687:1218R_01688
1218R_01688	Beta-lactamase	ampC_1	1208	+
1218R_01689	MarR family protein		503	+
1218R_01690	hypothetical protein		407	-
1218R_01691	SOUL heme-binding protein		641	+
1218R_IGR_267			29	#1218R_01691:1218R_01692
1218R_01692	hypothetical protein		695	+
1218R_01693	Epimerase family protein		1355	-
1218R_01694	1-deoxy-11-beta-hydroxypentalenate dehydrogenase	ptlF_1	977	+
1218R_01695	Glycogen synthase		1340	-
1218R_01696	1%2C4-alpha-glucan branching enzyme		1595	-
1218R_01697	putative S-adenosylmethionine-dependent methyltransferase/MSMEI_2290		818	-
1218R_IGR_268			112	#1218R_01697:1218R_01698
1218R_01698	Electron transfer flavoprotein subunit beta	etfB	791	+
1218R_01699	Electron transfer flavoprotein subunit alpha	etfA	956	+
1218R_01700	hypothetical protein		860	+
1218R_01701	2-acyl-glycerophospho-ethanolamine acyltransferase		836	+
1218R_01702	hypothetical protein		500	+
1218R_01703	Cysteine desulfurase	iscS	1181	+
1218R_01704	tRNA-specific 2-thiouridylase MnmA	mnmA	1091	+
1218R_01705	hypothetical protein		629	-
1218R_01706	methionine synthase		1013	+
1218R_IGR_269			166	#1218R_01706:1218R_01707
1218R_01707	B12 binding domain protein		1496	+
1218R_IGR_270			69	#1218R_01707:1218R_01708
1218R_01708	DNA ligase	ligA_2	2063	+
1218R_01709	Nucleoid occlusion factor SlmA	slmA_2	596	+
1218R_IGR_271			43	#1218R_01709:1218R_01710
1218R_01710	Putative membrane protein mmpS4	mmpS4_7	401	+
1218R_01711	Membrane transport protein mmpL8	mmpL8_8	2897	+
1218R_01712	hypothetical protein		662	-
1218R_01713	Aspartyl/glutamyl-tRNA(Asn/Gln) amidotransferase subunit C	gatC	299	+
1218R_01714	Glutamyl-tRNA(Gln) amidotransferase subunit A	gatA_3	1481	+
[truncated: 4,707 more rows]

## Sheet: Table S1b
Table S1b: Complete Genome Feature Summary of M. marinum 1218S. List of computationally predicted features, including protein-coding sequences (PROKKA), structural non-coding RNAs (tRNA, RFAM ncRNAs), and calculated intergenic regions (IGR)
M. marinum 1218S
Locus_Tag	Gene product	Gene symbol	Gene length	Gene direction or Upstream-Downstream gene
Mm1218S_00001	Chromosomal replication initiator protein DnaA	dnaA	1556	+
Mm1218S_IGR_1			381	#Mm1218S_00001:Mm1218S_00002
Mm1218S_00002	DNA polymerase III subunit beta	dnaN	1208	+
Mm1218S_00003	DNA replication and repair protein RecF	recF_1	1079	+
Mm1218S_00004	hypothetical protein		563	+
Mm1218S_IGR_2			50	#Mm1218S_00004:Mm1218S_00005
Mm1218S_00005	DNA gyrase subunit B	gyrB	2078	+
Mm1218S_00006	DNA gyrase subunit A	gyrA_1	2519	+
Mm1218S_00007	hypothetical protein		902	+
Mm1218S_tRNA1_Ile_GAT			76	+
Mm1218S_tRNA2_Ala_TGC			75	+
Mm1218S_00010	Trans-aconitate 2-methyltransferase	tam_1	839	+
Mm1218S_00011	HTH-type transcriptional activator TipA	tipA	761	-
Mm1218S_00012	Cell wall synthesis protein CwsA	cwsA	428	-
Mm1218S_00013	Peptidyl-prolyl cis-trans isomerase A	ppiA	548	+
Mm1218S_00014	hypothetical protein		425	-
Mm1218S_00015	Cell division protein CrgA	crgA	281	-
Mm1218S_00016	hypothetical protein		743	+
Mm1218S_00017	Anthranilate synthase component 2	trpG	686	+
Mm1218S_00018	Serine/threonine-protein kinase PknB	pknB	1880	-
Mm1218S_00019	Serine/threonine-protein kinase PknA	pknA	1358	-
Mm1218S_00020	Penicillin-binding protein A	pbpA	1475	-
Mm1218S_00021	Lipid II flippase FtsW	ftsW_1	1409	-
Mm1218S_00022	PP2C-family Ser/Thr phosphatase	pstP	1559	-
Mm1218S_00023	FHA domain-containing protein FhaB	fhaB	467	-
Mm1218S_00024	FHA domain-containing protein FhaA	fhaA	1640	-
Mm1218S_IGR_3			134	#Mm1218S_00024:Mm1218S_tRNA3_Leu_CAG
Mm1218S_tRNA3_Leu_CAG			82	+
Mm1218S_00026	Integrase core domain protein		1178	-
Mm1218S_IGR_4			349	#Mm1218S_00026:Mm1218S_00027
Mm1218S_00027	Integrase core domain protein		878	-
Mm1218S_00028	Transposase		293	-
Mm1218S_IGR_5			524	#Mm1218S_00028:Mm1218S_00029
Mm1218S_00029	hypothetical protein		182	-
Mm1218S_00030	hypothetical protein		449	-
Mm1218S_00031	hypothetical protein		1235	-
Mm1218S_IGR_6			284	#Mm1218S_00031:Mm1218S_00032
Mm1218S_00032	hypothetical protein		239	+
Mm1218S_00033	Gluconate 5-dehydrogenase	gno_1	767	-
Mm1218S_IGR_7			27	#Mm1218S_00033:Mm1218S_00034
Mm1218S_00034	hypothetical protein		752	+
Mm1218S_00035	Putative osmoprotectant uptake system substrate-binding protein OsmF precursor	osmF_1	1004	-
Mm1218S_00036	Glycine betaine/carnitine/choline transport system permease protein OpuCB	opuCB	809	-
Mm1218S_00037	Glycine betaine/carnitine/choline transport ATP-binding protein OpuCA	opuCA_1	1199	-
Mm1218S_00038	Choline transport system permease protein OpuBB	opuBB_1	668	-
Mm1218S_IGR_8			139	#Mm1218S_00038:Mm1218S_00039
Mm1218S_00039	Cold shock-like protein CspD	cspD	407	+
Mm1218S_00040	Membrane dipeptidase (Peptidase family M19)		959	-
Mm1218S_00041	Ammonium transporter NrgA	nrgA	1313	+
Mm1218S_00042	hypothetical protein		299	-
Mm1218S_00043	Quercetin 2%2C3-dioxygenase	yhhW_1	968	-
Mm1218S_00044	Transcriptional regulator WhiB5	whiB5	416	-
Mm1218S_00045	putative HTH-type transcriptional regulator/MT0026		791	+
Mm1218S_00046	Peptidoglycan endopeptidase RipA precursor	ripA_1	827	+
Mm1218S_00047	Biofilm regulator BssS		380	+
Mm1218S_00048	Biofilm regulator BssS		1253	+
Mm1218S_00049	hypothetical protein		317	+
Mm1218S_00050	hypothetical protein		305	+
Mm1218S_IGR_9			68	#Mm1218S_00050:Mm1218S_00051
Mm1218S_00051	hypothetical protein		1106	+
Mm1218S_00052	hypothetical protein		128	+
Mm1218S_00053	hypothetical protein		317	+
Mm1218S_00054	hypothetical protein		323	+
Mm1218S_00055	hypothetical protein		773	-
Mm1218S_00056	2-acyl-glycerophospho-ethanolamine acyltransferase		1292	-
Mm1218S_IGR_10			66	#Mm1218S_00056:Mm1218S_00057
Mm1218S_00057	hypothetical protein		539	+
Mm1218S_00058	Sodium Bile acid symporter family protein		1040	-
Mm1218S_00059	hypothetical protein		350	-
Mm1218S_00060	putative lipoprotein LpqN		1133	-
Mm1218S_00061	Leucine--tRNA ligase	leuS	3011	+
Mm1218S_00062	putative oxidoreductase		665	-
Mm1218S_00063	MarR family protein		503	-
Mm1218S_00064	Glutamine transport ATP-binding protein GlnQ	glnQ	749	-
Mm1218S_00065	Arginine transport system permease protein ArtQ	artQ	1769	-
Mm1218S_00066	DNA-binding transcriptional repressor LldR		764	-
Mm1218S_00067	Phthiodiolone/phenolphthiodiolone dimycocerosates ketoreductase		797	-
Mm1218S_00068	Dihydrolipoyllysine-residue acetyltransferase component of acetoin cleaving system	acoC	914	-
Mm1218S_00069	Inositol-3-phosphate synthase	ino1	1118	-
Mm1218S_00070	Transcriptional regulator PadR-like family protein		542	-
Mm1218S_00071	hypothetical protein		938	-
Mm1218S_00072	hypothetical protein		413	+
Mm1218S_00073	Penicillin-binding protein 1A	ponA1_1	674	+
Mm1218S_00074	Penicillin-binding protein 1A	ponA1_2	1883	+
Mm1218S_00075	hypothetical protein		1640	+
Mm1218S_00076	Isonitrile hydratase	inhA_1	638	+
Mm1218S_00077	30S ribosomal protein S6	rpsF	290	+
Mm1218S_00078	Single-stranded DNA-binding protein	ssb_1	527	+
Mm1218S_00079	30S ribosomal protein S18 1	rpsR1_1	254	+
Mm1218S_00080	50S ribosomal protein L9	rplI	458	+
Mm1218S_IGR_11			372	#Mm1218S_00080:Mm1218S_00081
Mm1218S_00081	Replicative DNA helicase	dnaB	1382	+
Mm1218S_IGR_12			59	#Mm1218S_00081:Mm1218S_00082
Mm1218S_00082	D-alanyl-D-alanine carboxypeptidase precursor		1307	+
Mm1218S_IGR_13			202	#Mm1218S_00082:Mm1218S_00083
Mm1218S_00083	hypothetical protein		248	+
Mm1218S_IGR_14			394	#Mm1218S_00083:Mm1218S_00084
Mm1218S_00084	hypothetical protein		749	+
Mm1218S_00085	3-oxoadipate enol-lactonase 2	catD	779	-
Mm1218S_00086	Acyltransferase papA3	papA3	1766	+
Mm1218S_00087	hypothetical protein		449	-
Mm1218S_00088	putative transport protein HsrA	hsrA_1	1595	-
Mm1218S_00089	Membrane transport protein mmpL8	mmpL8_1	2864	-
Mm1218S_00090	Putative membrane protein mmpS4	mmpS4_1	437	-
Mm1218S_IGR_15			741	#Mm1218S_00090:Mm1218S_00091
Mm1218S_00091	MbtH-like protein		236	+
Mm1218S_00092	Phenolphthiocerol synthesis polyketide synthase type I Pks15/1		3170	+
Mm1218S_1_ncRNA_ASpks			74	#Mm1218S_00093:Mm1218S_00092
Mm1218S_00093	Linear gramicidin synthase subunit D	lgrD_1	14870	+
Mm1218S_00094	Chorismate pyruvate-lyase		599	+
Mm1218S_00095	Phenolphthiocerol synthesis polyketide synthase type I Pks15/1		7334	+
Mm1218S_2_ncRNA_ASpks			74	#Mm1218S_00096:Mm1218S_00095
Mm1218S_00096	Phenolphthiocerol synthesis polyketide synthase type I Pks15/1		6557	+
Mm1218S_3_ncRNA_ASpks			74	#Mm1218S_00097:Mm1218S_00096
Mm1218S_00097	hypothetical protein		752	+
Mm1218S_00098	Phenylacetate-coenzyme A ligase		1382	+
Mm1218S_IGR_16			415	#Mm1218S_00098:Mm1218S_00099
Mm1218S_00099	bifunctional enoyl-CoA hydratase/phosphate acetyltransferase		1004	-
Mm1218S_IGR_17			128	#Mm1218S_00099:Mm1218S_00100
Mm1218S_00100	Endoglucanase A precursor	cenA	1013	+
Mm1218S_00101	HTH-type transcriptional regulator BetI	betI_1	605	+
Mm1218S_00102	putative lysine decarboxylase		1085	+
Mm1218S_00103	putative FAD-linked oxidoreductase YvdP	yvdP_1	1505	+
Mm1218S_00104	PE family protein		974	-
Mm1218S_IGR_18			189	#Mm1218S_00104:Mm1218S_00105
Mm1218S_00105	Haloalkane dehalogenase	linB_1	881	+
Mm1218S_00106	hypothetical protein		299	+
Mm1218S_00107	hypothetical protein		992	+
Mm1218S_00108	hypothetical protein		263	+
Mm1218S_00109	HTH-type transcriptional repressor KstR2	kstR2_1	638	-
Mm1218S_00110	Nitroreductase family protein		1172	+
Mm1218S_00111	ATP-dependent zinc metalloprotease FtsH	ftsH_1	1388	+
Mm1218S_00112	Formate dehydrogenase H	fdhF	2342	+
Mm1218S_00113	Cytochrome P450 107B1		1238	-
Mm1218S_00114	Putative HTH-type transcriptional regulator/MT0914		3317	+
Mm1218S_00115	L-threonine 3-dehydrogenase	tdh	932	-
Mm1218S_00116	transcriptional regulator SlyA		434	+
Mm1218S_00117	hypothetical protein		758	-
Mm1218S_00118	Putative alcohol dehydrogenase D	adhD_1	1109	-
Mm1218S_00119	Terephthalate 1%2C2-dioxygenase%2C reductase component 1	tphA1I	1022	-
Mm1218S_00120	Methane monooxygenase regulatory protein B	mmoB	317	-
Mm1218S_00121	Methane monooxygenase component A beta chain	mmoY	1091	-
Mm1218S_00122	Methane monooxygenase component A alpha chain	mmoX	1538	-
Mm1218S_IGR_19			33	#Mm1218S_00122:Mm1218S_00123
Mm1218S_00123	putative transcriptional regulatory protein NarL	narL_1	626	+
Mm1218S_00124	Redox sensor histidine kinase response regulator DevS	devS_1	1094	-
Mm1218S_IGR_20			215	#Mm1218S_00124:Mm1218S_00125
Mm1218S_00125	hypothetical protein		392	+
Mm1218S_00126	putative Nudix hydrolase NudL	nudL_1	719	+
Mm1218S_00127	Multidrug resistance protein MdtH	mdtH_1	1184	+
Mm1218S_00128	hypothetical protein		251	+
Mm1218S_00129	Amidohydrolase		1193	-
Mm1218S_00130	Acyl-CoA dehydrogenase	mmgC_1	2225	-
Mm1218S_00131	Amidohydrolase		866	-
Mm1218S_IGR_21			155	#Mm1218S_00131:Mm1218S_00132
Mm1218S_00132	HTH-type transcriptional repressor KstR	kstR_1	575	+
Mm1218S_00133	Beta-ketoadipyl-CoA thiolase	pcaF_1	1211	-
Mm1218S_00134	hypothetical protein		398	-
Mm1218S_00135	hypothetical protein		416	-
Mm1218S_00136	Organic hydroperoxide resistance transcriptional regulator	ohrR	491	-
Mm1218S_00137	hypothetical protein		1157	+
Mm1218S_00138	CAAX amino terminal protease self- immunity		770	-
Mm1218S_00139	hypothetical protein		1208	-
Mm1218S_00140	Acyl-CoA dehydrogenase	acdA_1	1211	-
Mm1218S_00141	HTH-type transcriptional repressor KstR2	kstR2_2	620	-
Mm1218S_00142	Enhanced intracellular survival protein	eis_1	1217	-
Mm1218S_00143	hypothetical protein		566	-
Mm1218S_00144	SnoaL-like domain protein		431	+
Mm1218S_00145	Phthiodiolone/phenolphthiodiolone dimycocerosates ketoreductase		1040	+
Mm1218S_00146	Phosphotransferase enzyme family protein		1055	-
Mm1218S_00147	(R)-benzylsuccinyl-CoA dehydrogenase	bbsG_1	1223	-
Mm1218S_00148	pH-sensitive adenylate cyclase		1124	-
Mm1218S_00149	Isocitrate dehydrogenase [NADP]	icd_1	2237	-
Mm1218S_IGR_22			526	#Mm1218S_00149:Mm1218S_00150
Mm1218S_00150	hypothetical protein		836	-
Mm1218S_00151	Mannan-binding protein		806	-
Mm1218S_00152	hypothetical protein		725	-
Mm1218S_IGR_23			216	#Mm1218S_00152:Mm1218S_00153
Mm1218S_00153	hypothetical protein		1088	+
Mm1218S_00154	hypothetical protein		1181	+
Mm1218S_00155	3 beta-hydroxysteroid dehydrogenase/Delta 5-->4-isomerase		980	+
Mm1218S_00156	Fatty acid desaturase		1097	+
Mm1218S_00157	Diaminobutyrate--2-oxoglutarate aminotransferase	dat	1349	+
Mm1218S_00158	L-2%2C4-diaminobutyrate decarboxylase	ddc	1508	+
Mm1218S_00159	hypothetical protein		743	+
Mm1218S_00160	hypothetical protein		506	+
Mm1218S_00161	hypothetical protein		728	+
Mm1218S_00162	Daunorubicin/doxorubicin resistance ATP-binding protein DrrA	drrA_1	974	+
Mm1218S_00163	ABC-2 type transporter		776	+
Mm1218S_00164	Acyl carrier protein MbtL	mbtL	281	+
Mm1218S_00165	Putative ligase/MSMEI_5285		1640	+
Mm1218S_00166	putative phospholipid ABC transporter permease protein MlaE	mlaE_1	845	+
Mm1218S_00167	putative phospholipid ABC transporter permease protein MlaE	mlaE_2	866	+
Mm1218S_00168	mce related protein		1490	+
Mm1218S_00169	mce related protein		1073	+
Mm1218S_00170	mce related protein		1046	+
Mm1218S_00171	mce related protein		1112	+
Mm1218S_00172	mce related protein		1127	+
Mm1218S_00173	mce related protein		1238	+
Mm1218S_IGR_24			526	#Mm1218S_00173:Mm1218S_00174
Mm1218S_00174	PE family protein		1634	+
Mm1218S_IGR_25			105	#Mm1218S_00174:Mm1218S_00175
Mm1218S_00175	hypothetical protein		119	+
Mm1218S_00176	ESX-1 secretion system protein eccB1	eccB1_1	1445	+
Mm1218S_00177	putative PE family protein PE35		296	+
Mm1218S_00178	putative PPE family immunogenic protein PPE68		1106	+
Mm1218S_00179	ESAT-6-like protein EsxB	esxB_1	302	+
Mm1218S_00180	6 kDa early secretory antigenic target	esxA_1	287	+
Mm1218S_IGR_26			73	#Mm1218S_00180:Mm1218S_00181
Mm1218S_00181	6 kDa early secretory antigenic target	esxA_2	287	+
Mm1218S_IGR_27			383	#Mm1218S_00181:Mm1218S_00182
Mm1218S_00182	putative PPE family protein PPE29		1145	+
Mm1218S_IGR_28			465	#Mm1218S_00182:Mm1218S_00183
Mm1218S_00183	hypothetical protein		182	+
Mm1218S_00184	ESAT-6-like protein EsxB	esxB_2	302	+
Mm1218S_00185	6 kDa early secretory antigenic target	esxA_3	287	+
Mm1218S_00186	hypothetical protein		347	+
Mm1218S_00187	hypothetical protein		353	+
Mm1218S_00188	ESX-1 secretion-associated protein EspK	espK_1	2060	+
Mm1218S_00189	ESX-1 secretion-associated protein EspK	espK_2	491	+
Mm1218S_00190	hypothetical protein		275	-
Mm1218S_00191	ESX-1 secretion-associated protein EspB	espB_1	1499	-
Mm1218S_IGR_29			448	#Mm1218S_00191:Mm1218S_00192
Mm1218S_00192	ESX-1 secretion-associated protein EspB	espB_2	1541	+
Mm1218S_00193	HTH-type transcriptional repressor AcnR	acnR_1	557	+
Mm1218S_00194	3-oxo-5-alpha-steroid 4-dehydrogenase		1613	-
Mm1218S_00195	L-serine dehydratase 1	sdaA	1385	-
Mm1218S_00196	Serine hydroxymethyltransferase 2	glyA2	1277	-
Mm1218S_00197	Glycine cleavage system H protein	gcvH_1	404	-
Mm1218S_00198	Aminomethyltransferase	gcvT_1	1127	-
Mm1218S_00199	Glycine dehydrogenase (decarboxylating)	gcvP_1	2885	-
Mm1218S_4_ncRNA_Glycine			91	#Mm1218S_IGR_30:Mm1218S_00199
Mm1218S_IGR_30			158	#Mm1218S_4_ncRNA_Glycine:Mm1218S_00200
Mm1218S_00200	Naphthalene 1%2C2-dioxygenase subunit alpha	doxB	1370	-
Mm1218S_00201	D-aminoacylase	dan_1	1760	-
Mm1218S_00202	Anti-sigma-F factor antagonist RsfB	rsfB_1	377	-
Mm1218S_IGR_31			130	#Mm1218S_00202:Mm1218S_00203
Mm1218S_00203	FtsX-like permease family protein		1049	+
Mm1218S_00204	putative ABC transporter ATP-binding protein/MT0079		992	+
Mm1218S_00205	Esterase PHB depolymerase		950	-
Mm1218S_00206	Acyltransferase family protein		1298	-
Mm1218S_00207	hypothetical protein		317	-
Mm1218S_00208	hypothetical protein		1175	-
Mm1218S_00209	hypothetical protein		1097	-
Mm1218S_00210	transcriptional regulator BetI		593	+
Mm1218S_00211	Haloalkane dehalogenase	dhaAF_1	830	-
Mm1218S_00212	Transposon Tn10 TetC protein	tetC_1	605	+
Mm1218S_00213	hypothetical protein		620	+
Mm1218S_IGR_32			196	#Mm1218S_00213:Mm1218S_00214
Mm1218S_00214	Bacterial regulatory proteins%2C tetR family		635	+
Mm1218S_00215	Esterase PHB depolymerase		980	-
Mm1218S_00216	Transcriptional activatory protein BadR	badR	413	+
Mm1218S_00217	hypothetical protein		806	-
Mm1218S_00218	3-phenylpropionate/cinnamic acid dioxygenase subunit alpha	hcaE_1	1199	+
Mm1218S_00219	Copper-exporting P-type ATPase A	copA_1	2369	-
Mm1218S_00220	hypothetical protein		890	-
Mm1218S_00221	Copper chaperone CopZ	copZ	212	-
Mm1218S_IGR_33			42	#Mm1218S_00221:Mm1218S_00222
Mm1218S_00222	Polyketide cyclase / dehydrase and lipid transport		473	+
Mm1218S_00223	Pyridoxamine 5'-phosphate oxidase		563	-
Mm1218S_00224	Alkanal monooxygenase alpha chain	luxA_1	1010	-
Mm1218S_00225	HTH-type transcriptional regulator SrpR	srpR_1	662	-
Mm1218S_00226	HTH-type transcriptional regulator SrpR	srpR_2	629	+
Mm1218S_00227	Pentalenolactone D synthase	penE	1799	+
Mm1218S_00228	4-hydroxyacetophenone monooxygenase	hapE_1	1607	+
Mm1218S_00229	Putative alcohol dehydrogenase D	adhD_2	1157	-
Mm1218S_00230	PE family protein		1715	+
Mm1218S_00231	3-alpha-hydroxysteroid dehydrogenase/carbonyl reductase	hsdA_1	791	-
Mm1218S_00232	Malonyl-[acyl-carrier protein] O-methyltransferase	bioC_1	599	+
Mm1218S_00233	2%2C3-dehydroadipyl-CoA hydratase	paaF_1	800	-
Mm1218S_IGR_34			92	#Mm1218S_00233:Mm1218S_00234
Mm1218S_00234	hypothetical protein		824	+
Mm1218S_00235	hypothetical protein		614	-
Mm1218S_00236	3-alpha-hydroxysteroid dehydrogenase/carbonyl reductase	hsdA_2	860	+
Mm1218S_00237	HTH-type transcriptional regulator BetI	betI_2	629	+
Mm1218S_00238	hypothetical protein		824	+
Mm1218S_00239	5'-methylthioadenosine/S-adenosylhomocysteine nucleosidase	mtnN	755	+
Mm1218S_IGR_35			198	#Mm1218S_00239:Mm1218S_00240
Mm1218S_00240	Polyketide cyclase / dehydrase and lipid transport		485	+
Mm1218S_00241	Serine 3-dehydrogenase	sdh_1	803	+
Mm1218S_00242	Membrane transport protein mmpL8	mmpL8_2	2912	+
Mm1218S_00243	Dimodular nonribosomal peptide synthase	dhbF_1	4250	-
Mm1218S_00244	Phosphopantetheine attachment site		251	-
Mm1218S_00245	Putative fatty-acid--CoA ligase FadD10		1595	-
Mm1218S_00246	FcoT-like thioesterase domain protein		554	-
Mm1218S_00247	Alpha-ketoglutarate-dependent taurine dioxygenase	tauD	869	-
Mm1218S_IGR_36			34	#Mm1218S_00247:Mm1218S_00248
Mm1218S_00248	putative PPE family protein PPE37		1418	-
Mm1218S_IGR_37			167	#Mm1218S_00248:Mm1218S_00249
Mm1218S_00249	Leucine carboxyl methyltransferase		809	+
Mm1218S_00250	hypothetical protein		713	+
Mm1218S_00251	putative copper-exporting P-type ATPase V	ctpV_1	2291	-
Mm1218S_00252	ECF RNA polymerase sigma factor SigC	sigC_1	554	+
Mm1218S_00253	hypothetical protein		689	-
Mm1218S_00254	Cytochrome c oxidase caa3 assembly factor (Caa3_CtaG)		1976	+
Mm1218S_00255	Heavy-metal-associated domain protein		218	-
Mm1218S_00256	Copper-exporting P-type ATPase A	copA_2	2273	-
Mm1218S_00257	hypothetical protein		185	-
Mm1218S_00258	Phospholipase C 1 precursor	plcA_1	1565	+
Mm1218S_00259	Acetyltransferase Pat		1574	+
Mm1218S_00260	2-hydroxymuconate semialdehyde hydrolase	xylF_1	1376	-
Mm1218S_00261	HTH-type transcriptional regulator RutR	rutR_1	605	-
Mm1218S_IGR_38			27	#Mm1218S_00261:Mm1218S_00262
Mm1218S_00262	hypothetical protein		950	+
Mm1218S_00263	30S ribosomal protein S18 1	rpsR1_2	263	-
Mm1218S_00264	30S ribosomal protein S14	rpsN	305	-
Mm1218S_00265	50S ribosomal protein L33 2	rpmG2	164	-
Mm1218S_00266	50S ribosomal protein L28	rpmB_1	236	-
Mm1218S_00267	Putative metal chaperone YciC	yciC	1196	+
Mm1218S_00268	50S ribosomal protein L31 type B	rpmE2	272	+
Mm1218S_00269	Fatty acyl-CoA reductase	acr1_1	899	+
Mm1218S_00270	putative sulfoacetate--CoA ligase	sauT_1	1586	+
Mm1218S_00271	Calcium-transporting ATPase 1		4862	-
Mm1218S_IGR_39			308	#Mm1218S_00271:Mm1218S_00272
Mm1218S_00272	hypothetical protein		206	-
Mm1218S_IGR_40			241	#Mm1218S_00272:Mm1218S_00273
Mm1218S_00273	PE family protein		1673	+
Mm1218S_IGR_41			70	#Mm1218S_00273:Mm1218S_00274
Mm1218S_00274	Rhomboid protease GluP	gluP	764	+
Mm1218S_00275	Polyketide cyclase / dehydrase and lipid transport		461	+
Mm1218S_00276	2-(R)-hydroxypropyl-CoM dehydrogenase	xecD	788	-
Mm1218S_00277	Short-chain-fatty-acid--CoA ligase	fadK_1	1610	-
Mm1218S_00278	HTH-type transcriptional regulator FrlR	frlR	779	-
Mm1218S_00279	Serine/threonine-protein kinase PknD	pknD_1	1622	-
Mm1218S_00280	3-oxoacyl-[acyl-carrier-protein] reductase FabG	fabG_1	875	+
Mm1218S_00281	Biphenyl dioxygenase subunit alpha	bphA	1361	+
Mm1218S_00282	Alkanal monooxygenase alpha chain	luxA_2	1181	+
Mm1218S_00283	Neopentalenolactone D synthase	ptlE	1853	+
Mm1218S_00284	Putative short-chain type dehydrogenase/reductase		935	+
Mm1218S_00285	Formyl-coenzyme A transferase	frc_1	1220	+
Mm1218S_IGR_42			78	#Mm1218S_00285:Mm1218S_00286
Mm1218S_00286	O-acetyltransferase OatA	oatA_1	2012	+
Mm1218S_00287	O-methyltransferase		665	-
Mm1218S_5_ncRNA_ykoK			170	#Mm1218S_00287:Mm1218S_IGR_43
Mm1218S_IGR_43			139	#Mm1218S_5_ncRNA_ykoK:Mm1218S_00288
Mm1218S_00288	hypothetical protein		215	+
Mm1218S_00289	Divalent metal cation transporter MntH	mntH_1	1748	+
Mm1218S_00290	Putative L%2CD-transpeptidase LppS precursor	lppS_1	755	-
Mm1218S_IGR_44			256	#Mm1218S_00290:Mm1218S_00291
Mm1218S_00291	putative hydrogen peroxide-inducible genes activator	oxyR_1	932	+
Mm1218S_00292	putative oxalyl-CoA decarboxylase	oxc	1763	-
Mm1218S_IGR_45			107	#Mm1218S_00292:Mm1218S_00293
Mm1218S_00293	putative sulfoacetate--CoA ligase	sauT_2	1634	+
Mm1218S_00294	hypothetical protein		476	-
Mm1218S_00295	Elongation factor G	fusA_1	2156	-
Mm1218S_00296	Pyridoxamine 5'-phosphate oxidase		410	-
Mm1218S_00297	hypothetical protein		500	+
Mm1218S_00298	Putative serine protease HtrA	htrA_1	1073	+
Mm1218S_00299	Trehalose synthase/amylase TreS	treS	1784	+
Mm1218S_00300	Maltokinase	mak	1367	+
Mm1218S_00301	hypothetical protein		680	+
Mm1218S_00302	Diacylglycerol acyltransferase/mycolyltransferase Ag85C precursor	fbpC	1040	-
Mm1218S_IGR_46			193	#Mm1218S_00302:Mm1218S_00303
Mm1218S_00303	hypothetical protein		497	-
Mm1218S_00304	putative enoyl-CoA hydratase 1		455	+
Mm1218S_00305	(R)-benzylsuccinyl-CoA dehydrogenase	bbsG_2	1295	-
Mm1218S_00306	Acetyltransferase (GNAT) family protein		632	+
Mm1218S_00307	Cyclic nucleotide-gated potassium channel		2030	-
Mm1218S_00308	HTH-type transcriptional repressor FabR	fabR_1	668	-
Mm1218S_00309	Stearoyl-CoA 9-desaturase electron transfer partner		1097	+
Mm1218S_00310	Stearoyl-CoA 9-desaturase	desA3_1	1133	+
Mm1218S_IGR_47			110	#Mm1218S_00310:Mm1218S_00311
Mm1218S_00311	Polyketide cyclase / dehydrase and lipid transport		524	+
Mm1218S_00312	F420-dependent glucose-6-phosphate dehydrogenase	fgd1_1	1058	+
Mm1218S_00313	hypothetical protein		1112	-
Mm1218S_00314	Bacterial regulatory proteins%2C tetR family		599	-
Mm1218S_00315	hypothetical protein		1241	+
Mm1218S_00316	Soluble epoxide hydrolase		890	+
Mm1218S_00317	S-(hydroxymethyl)mycothiol dehydrogenase		1043	-
Mm1218S_00318	Molybdenum-pterin-binding protein 2	mopII	212	-
Mm1218S_00319	transcriptional regulator BetI		605	-
Mm1218S_00320	Pentalenene oxygenase	ptlI_1	1343	+
Mm1218S_00321	Peptide methionine sulfoxide reductase MsrA	msrA	515	-
Mm1218S_00322	SnoaL-like domain protein		506	+
Mm1218S_00323	3 beta-hydroxysteroid dehydrogenase/Delta 5-->4-isomerase		1022	+
Mm1218S_00324	hypothetical protein		380	+
Mm1218S_00325	SnoaL-like domain protein		413	-
Mm1218S_00326	hypothetical protein		911	+
Mm1218S_00327	H(+)/Cl(-) exchange transporter ClcA	clcA_1	1445	-
Mm1218S_00328	Quercetin 2%2C3-dioxygenase	yhhW_2	986	+
Mm1218S_00329	HTH-type transcriptional regulator BetI	betI_3	635	+
Mm1218S_00330	Putative S-adenosyl-L-methionine-dependent methyltransferase		932	+
Mm1218S_00331	Putative S-adenosyl-L-methionine-dependent methyltransferase		941	+
Mm1218S_00332	Putative S-adenosyl-L-methionine-dependent methyltransferase		935	+
Mm1218S_00333	Coniferyl aldehyde dehydrogenase	calB	1481	+
Mm1218S_00334	Putative short-chain type dehydrogenase/reductase		860	+
Mm1218S_00335	Alcohol dehydrogenase	adh_1	968	+
Mm1218S_00336	putative PPE family protein PPE42		1769	-
Mm1218S_IGR_48			247	#Mm1218S_00336:Mm1218S_00337
Mm1218S_00337	putative PPE family protein PPE42		1652	-
Mm1218S_00338	putative PPE family protein PPE42		1748	-
Mm1218S_00339	putative PPE family protein PPE42		1652	-
Mm1218S_00340	hypothetical protein		830	-
Mm1218S_00341	(R)-benzylsuccinyl-CoA dehydrogenase	bbsG_3	1220	-
Mm1218S_00342	hypothetical protein		878	+
Mm1218S_00343	SnoaL-like domain protein		470	+
Mm1218S_IGR_49			83	#Mm1218S_00343:Mm1218S_00344
Mm1218S_00344	NAD(P) transhydrogenase subunit alpha part 1	pntAA	1088	+
Mm1218S_00345	NAD(P) transhydrogenase subunit alpha	pntA	338	+
Mm1218S_00346	NAD(P) transhydrogenase subunit beta	pntB	1424	+
Mm1218S_00347	hypothetical protein		125	-
Mm1218S_00348	HTH-type transcriptional repressor KstR2	kstR2_3	623	+
Mm1218S_00349	putative PPE family protein PPE42		1481	-
Mm1218S_IGR_50			50	#Mm1218S_00349:Mm1218S_00350
Mm1218S_00350	putative PPE family protein PPE42		1490	-
Mm1218S_00351	putative PPE family protein PPE42		1517	-
Mm1218S_00352	Alpha/beta hydrolase family protein		908	-
Mm1218S_00353	hypothetical protein		1082	+
Mm1218S_00354	3-alpha-(or 20-beta)-hydroxysteroid dehydrogenase	fabG3_1	740	+
Mm1218S_00355	putative FAD-linked oxidoreductase		1340	+
Mm1218S_00356	HTH-type transcriptional regulator BetI	betI_4	545	-
Mm1218S_00357	hypothetical protein		815	-
Mm1218S_00358	Virginiamycin B lyase	vgb	857	-
Mm1218S_00359	Acyl-CoA thioesterase 2	tesB_1	890	+
Mm1218S_00360	Methanesulfonate monooxygenase	msuD_1	920	+
Mm1218S_00361	hypothetical protein		677	-
Mm1218S_00362	Phosphotransferase enzyme family protein		1154	-
Mm1218S_00363	E-cinnamoyl-CoA:R-phenyllactate CoA transferase	fldA_1	1169	+
Mm1218S_00364	hypothetical protein		548	+
Mm1218S_00365	hypothetical protein		704	+
Mm1218S_00366	Cytochrome P450 130		1208	+
Mm1218S_00367	2-deoxy-scyllo-inosamine dehydrogenase	neoA	968	+
Mm1218S_00368	5-keto-4-deoxy-D-glucarate aldolase	garL	761	+
Mm1218S_00369	Cyclopentanol dehydrogenase	cpnA	734	+
Mm1218S_00370	4-hydroxyacetophenone monooxygenase	hapE_2	1505	+
Mm1218S_00371	Carboxylesterase NlhH	nlhH_1	941	+
Mm1218S_00372	S-(hydroxymethyl)mycothiol dehydrogenase		1142	-
Mm1218S_00373	Thioesterase superfamily protein		473	+
Mm1218S_00374	Polyketide cyclase / dehydrase and lipid transport		440	+
Mm1218S_00375	HTH-type transcriptional regulator McbR	mcbR_1	773	-
Mm1218S_00376	Long-chain-fatty-acid--CoA ligase	lcfB_1	1649	+
Mm1218S_IGR_51			83	#Mm1218S_00376:Mm1218S_00377
Mm1218S_00377	putative phospholipid ABC transporter permease protein MlaE	mlaE_3	776	+
Mm1218S_00378	putative phospholipid ABC transporter permease protein MlaE	mlaE_4	869	+
Mm1218S_00379	mce related protein		1304	+
Mm1218S_00380	mce related protein		1040	+
Mm1218S_00381	mce related protein		1565	+
Mm1218S_00382	mce related protein		1607	+
Mm1218S_00383	mce related protein		1214	+
Mm1218S_00384	mce related protein		1553	+
Mm1218S_00385	hypothetical protein		803	+
Mm1218S_00386	RDD family protein		989	+
Mm1218S_00387	hypothetical protein		557	+
Mm1218S_00388	hypothetical protein		827	+
Mm1218S_00389	hypothetical protein		1127	-
Mm1218S_00390	ABC-2 family transporter protein		1373	-
Mm1218S_00391	Quercetin 2%2C3-dioxygenase	yhhW_3	773	-
Mm1218S_00392	hypothetical protein		1427	-
Mm1218S_00393	ECF RNA polymerase sigma factor SigG	sigG	1061	-
Mm1218S_00394	Phospholipase YtpA	ytpA	839	+
Mm1218S_00395	hypothetical protein		749	+
Mm1218S_00396	hypothetical protein		524	+
Mm1218S_00397	Thermostable beta-glucosidase B	bglB	2135	+
Mm1218S_00398	Metallothionein precursor	mymT	170	-
Mm1218S_00399	PE family protein		3404	-
Mm1218S_IGR_52			66	#Mm1218S_00399:Mm1218S_00400
Mm1218S_00400	Dihydroxy-acid dehydratase	ilvD	1694	-
Mm1218S_00401	Copper-sensing transcriptional repressor CsoR	csoR_1	290	+
Mm1218S_00402	Sugar efflux transporter B	sotB_1	1256	+
Mm1218S_00403	Putative L%2CD-transpeptidase LppS precursor	lppS_2	1025	+
Mm1218S_00404	putative HTH-type transcriptional regulator YxaF	yxaF_1	614	+
Mm1218S_00405	Putative formate dehydrogenase		2237	+
Mm1218S_00406	Neutral endopeptidase	pepO	1994	-
Mm1218S_00407	hypothetical protein		647	+
Mm1218S_00408	hypothetical protein		689	+
Mm1218S_00409	hypothetical protein		539	-
Mm1218S_00410	Membrane protein YdfJ	ydfJ_1	3014	-
Mm1218S_IGR_53			198	#Mm1218S_00410:Mm1218S_00411
Mm1218S_00411	hypothetical protein		509	+
Mm1218S_00412	hypothetical protein		1217	-
Mm1218S_IGR_54			23	#Mm1218S_00412:Mm1218S_00413
Mm1218S_00413	pheromone autoinducer 2 transporter		1169	+
Mm1218S_00414	Membrane protein YdfJ	ydfJ_2	2882	-
Mm1218S_00415	hypothetical protein		737	-
Mm1218S_00416	tRNA (guanine-N(7)-)-methyltransferase	trmB	956	-
Mm1218S_00417	hypothetical protein		1130	+
Mm1218S_00418	hypothetical protein		1553	+
Mm1218S_IGR_55			43	#Mm1218S_00418:Mm1218S_00419
Mm1218S_00419	Phosphoenolpyruvate carboxykinase [GTP]	pckG	1829	+
Mm1218S_00420	Long-chain-fatty-acid--CoA ligase FadD13		1523	+
Mm1218S_00421	2%2C3-dehydroadipyl-CoA hydratase	paaF_2	968	+
Mm1218S_00422	Interferon-induced transmembrane protein		401	-
Mm1218S_00423	Acyl-CoA dehydrogenase	mmgC_2	1172	-
Mm1218S_00424	hypothetical protein		992	+
Mm1218S_00425	Formyl-coenzyme A transferase	frc_2	1166	+
Mm1218S_00426	N-substituted formamide deformylase precursor	nfdA_1	1301	+
Mm1218S_IGR_56			95	#Mm1218S_00426:Mm1218S_00427
Mm1218S_00427	hypothetical protein		764	+
Mm1218S_00428	Sulfoxide reductase catalytic subunit YedY	yedY_1	1346	+
Mm1218S_00429	hypothetical protein		518	+
Mm1218S_00430	Carboxylesterase NlhH	nlhH_2	1220	+
Mm1218S_00431	Putative diacyglycerol O-acyltransferase/MT0231		1439	+
Mm1218S_00432	Carnitinyl-CoA dehydratase	caiD_1	782	+
Mm1218S_00433	Long-chain-fatty-acid--CoA ligase FadD13		1487	+
Mm1218S_00434	hypothetical protein		296	+
Mm1218S_IGR_57			418	#Mm1218S_00434:Mm1218S_00435
Mm1218S_00435	Putative fatty-acid--CoA ligase fadD21		1727	+
Mm1218S_00436	hypothetical protein		1721	+
Mm1218S_00437	IS2 transposase TnpB		971	-
Mm1218S_00438	Linear gramicidin synthase subunit D	lgrD_2	2957	+
Mm1218S_00439	putative HTH-type transcriptional regulator YxaF	yxaF_2	620	-
Mm1218S_00440	hypothetical protein		143	-
Mm1218S_00441	putative enoyl-CoA hydratase echA8	echA8_1	809	+
Mm1218S_00442	Geranial dehydrogenase	geoB_1	1466	-
Mm1218S_00443	putative methyltransferase		767	-
Mm1218S_00444	GDP-mannose-dependent alpha-(1-6)-phosphatidylinositol monomannoside mannosyltransferase	pimB_1	1163	+
Mm1218S_00445	hypothetical protein		1799	-
Mm1218S_00446	hypothetical protein		1280	-
Mm1218S_00447	Acyltransferase family protein		1244	+
Mm1218S_00448	PE family protein		2027	-
Mm1218S_IGR_58			193	#Mm1218S_00448:Mm1218S_00449
Mm1218S_00449	DNA ligase	ligA_1	482	+
Mm1218S_00450	PE family protein		1520	-
Mm1218S_00451	hypothetical protein		980	-
Mm1218S_00452	hypothetical protein		116	+
Mm1218S_IGR_59			44	#Mm1218S_00452:Mm1218S_00453
Mm1218S_00453	Acyl-CoA dehydrogenase	mmgC_3	1706	+
Mm1218S_00454	HTH-type transcriptional repressor Bm3R1	bm3R1	671	+
Mm1218S_00455	Succinate-semialdehyde dehydrogenase [NADP(+)] 1	gabD1	1376	-
Mm1218S_IGR_60			277	#Mm1218S_00455:Mm1218S_00456
Mm1218S_00456	putative PPE family protein PPE47/PPE48		1184	+
Mm1218S_IGR_61			30	#Mm1218S_00456:Mm1218S_00457
Mm1218S_00457	PE family protein		2474	+
Mm1218S_00458	hypothetical protein		1424	-
Mm1218S_00459	Glycerophosphoryl diester phosphodiesterase	ugpQ	692	-
Mm1218S_00460	hypothetical protein		233	+
Mm1218S_00461	hypothetical protein		545	+
Mm1218S_00462	Alpha-(1->3)-arabinofuranosyltransferase	aftD	4178	-
Mm1218S_00463	hypothetical protein		173	-
Mm1218S_00464	hypothetical protein		257	-
Mm1218S_00465	putative lipoprotein YbbD precursor	ybbD	1193	+
Mm1218S_00466	Fatty acid metabolism regulator protein	fadR	626	+
Mm1218S_IGR_62			27	#Mm1218S_00466:Mm1218S_00467
Mm1218S_00467	H(+)/Cl(-) exchange transporter ClcA	clcA_2	1304	+
Mm1218S_00468	bifunctional enoyl-CoA hydratase/phosphate acetyltransferase		824	-
Mm1218S_00469	3-oxoacyl-[acyl-carrier-protein] reductase FabG	fabG_2	1364	-
Mm1218S_00470	3-ketoacyl-CoA thiolase	fadI	1325	+
Mm1218S_6_ncRNA_F6			57	#Mm1218S_00470:Mm1218S_00471
Mm1218S_00471	Acyl-CoA dehydrogenase	mmgC_4	1835	-
Mm1218S_IGR_63			383	#Mm1218S_00471:Mm1218S_00472
Mm1218S_00472	Flavin-dependent monooxygenase%2C reductase subunit HsaB	hsaB_1	488	+
Mm1218S_IGR_64			82	#Mm1218S_00472:Mm1218S_00473
Mm1218S_00473	hypothetical protein		203	+
Mm1218S_00474	hypothetical protein		1247	+
Mm1218S_00475	hypothetical protein		155	-
Mm1218S_00476	Fumarate reductase iron-sulfur subunit	frdB	746	-
Mm1218S_00477	Succinate dehydrogenase flavoprotein subunit	sdhA_1	1928	-
Mm1218S_00478	hypothetical protein		821	-
Mm1218S_00479	hypothetical protein		296	-
Mm1218S_00480	Methylisocitrate lyase	prpB_1	770	+
Mm1218S_00481	Alpha-crystallin	hspX_1	458	-
Mm1218S_IGR_65			74	#Mm1218S_00481:Mm1218S_00482
Mm1218S_00482	Nitrite reductase [NAD(P)H]	nasD	2558	+
Mm1218S_00483	Nitrite reductase (NADH) small subunit	nirD	356	+
Mm1218S_00484	hypothetical protein		455	-
Mm1218S_00485	Sirohydrochlorin cobaltochelatase	cbiX_1	761	-
Mm1218S_00486	bifunctional uroporphyrinogen-III synthetase/response regulator domain protein		1151	-
Mm1218S_00487	Nitrate/nitrite transporter NarK	narK_1	1454	-
Mm1218S_IGR_66			21	#Mm1218S_00487:Mm1218S_00488
Mm1218S_00488	Aminoglycoside 2'-N-acetyltransferase	aac	545	-
Mm1218S_00489	KipI antagonist	kipA	869	-
Mm1218S_00490	Kinase A inhibitor	kipI	671	-
Mm1218S_00491	Putative ABC transporter substrate-binding lipoprotein YhfQ precursor	yhfQ	992	-
Mm1218S_IGR_67			94	#Mm1218S_00491:Mm1218S_00492
Mm1218S_00492	Nitrate/nitrite transporter NarK	narK_2	1397	+
Mm1218S_00493	Putative DNA ligase-like protein/MT0965		1262	-
Mm1218S_00494	Long-chain-fatty-acid--CoA ligase	lcfB_2	1673	+
Mm1218S_IGR_68			132	#Mm1218S_00494:Mm1218S_00495
Mm1218S_00495	hypothetical protein		152	+
Mm1218S_00496	putative diacyglycerol O-acyltransferase tgs2	tgs2_1	1340	-
Mm1218S_IGR_69			88	#Mm1218S_00496:Mm1218S_00497
Mm1218S_00497	Acyl-CoA dehydrogenase	mmgC_5	2186	-
Mm1218S_00498	D-3-phosphoglycerate dehydrogenase	serA_1	968	-
Mm1218S_00499	Alpha/beta hydrolase family protein		1133	-
Mm1218S_00500	HTH-type transcriptional repressor KstR2	kstR2_4	608	-
Mm1218S_00501	Metallothiol transferase FosB	fosB	581	+
Mm1218S_00502	hypothetical protein		548	+
Mm1218S_00503	hypothetical protein		692	-
Mm1218S_00504	hypothetical protein		902	+
Mm1218S_IGR_70			74	#Mm1218S_00504:Mm1218S_00505
Mm1218S_00505	putative PPE family protein PPE47/PPE48		1577	+
Mm1218S_00506	Putative S-adenosyl-L-methionine-dependent methyltransferase		905	+
Mm1218S_IGR_71			282	#Mm1218S_00506:Mm1218S_00507
Mm1218S_00507	ESX-1 secretion system protein EccA1	eccA1_1	1862	+
Mm1218S_00508	ESX-1 secretion system protein eccB1	eccB1_2	1601	+
Mm1218S_00509	ESX-1 secretion system protein EccCa1	eccCa1_1	4001	+
Mm1218S_00510	PE family protein		308	+
Mm1218S_00511	putative PPE family protein PPE47/PPE48		1553	+
Mm1218S_00512	hypothetical protein		293	+
Mm1218S_00513	ESAT-6-like protein EsxR	esxR_1	290	+
Mm1218S_00514	ESX-1 secretion-associated protein EspG1	espG1	896	+
Mm1218S_00515	ESX-1 secretion system protein eccD1	eccD1_1	1421	+
Mm1218S_00516	Thermostable alkaline protease precursor		1424	+
Mm1218S_00517	hypothetical protein		1013	+
Mm1218S_00518	Alpha/beta hydrolase family protein		1220	-
Mm1218S_00519	Trans-aconitate 2-methyltransferase	tam_2	791	+
Mm1218S_00520	Arylsulfatase		1397	-
Mm1218S_00521	5%2C6-dimethylbenzimidazole synthase	bluB_1	650	-
Mm1218S_00522	hypothetical protein		359	+
Mm1218S_00523	hypothetical protein		482	-
Mm1218S_00524	PAP2 superfamily protein		653	+
Mm1218S_00525	hypothetical protein		719	+
Mm1218S_00526	Bile acid 7-alpha dehydratase	baiE_1	488	-
Mm1218S_00527	hypothetical protein		1229	+
Mm1218S_00528	Chaperone protein DnaK	dnaK_1	1880	+
Mm1218S_IGR_72			62	#Mm1218S_00528:Mm1218S_00529
Mm1218S_00529	hypothetical protein		1436	+
Mm1218S_00530	hypothetical protein		386	+
Mm1218S_00531	hypothetical protein		728	-
Mm1218S_00532	Putative NADP-dependent oxidoreductase YfmJ	yfmJ_1	947	+
Mm1218S_IGR_73			82	#Mm1218S_00532:Mm1218S_00533
Mm1218S_00533	Glucan endo-1%2C3-beta-glucosidase A1 precursor	glcA	848	+
Mm1218S_00534	Muconolactone delta-isomerase		659	+
Mm1218S_00535	Undecaprenyl-diphosphatase BcrC	bcrC	1496	+
Mm1218S_00536	Xylulose kinase	xylB_1	1442	-
Mm1218S_00537	Polyol:NADP oxidoreductase	por	1550	-
Mm1218S_IGR_74			234	#Mm1218S_00537:Mm1218S_00538
Mm1218S_00538	PE family protein		1745	+
Mm1218S_00539	Alpha/beta hydrolase family protein		1064	+
Mm1218S_00540	ribonucleotide-diphosphate reductase subunit beta		1100	-
Mm1218S_00541	Alpha/beta hydrolase family protein		761	-
Mm1218S_00542	Phenylacetone monooxygenase	pamO	2585	-
Mm1218S_00543	Sugar efflux transporter B	sotB_2	1175	-
Mm1218S_IGR_75			399	#Mm1218S_00543:Mm1218S_00544
Mm1218S_00544	3-dehydroquinate synthase	aroB_1	1205	+
Mm1218S_00545	2-dehydro-3-deoxy-D-gluconate 5-dehydrogenase	kduD_1	758	+
Mm1218S_00546	Sugar phosphatase YfbT	yfbT	668	+
Mm1218S_00547	N-acetylmannosamine kinase	nanK	1001	+
Mm1218S_00548	Alcohol dehydrogenase GroES-like domain protein		1109	+
Mm1218S_00549	Xylose isomerase-like TIM barrel		782	+
Mm1218S_IGR_76			63	#Mm1218S_00549:Mm1218S_00550
Mm1218S_00550	hypothetical protein		776	+
Mm1218S_00551	hypothetical protein		209	-
Mm1218S_00552	Adenosine monophosphate-protein transferase SoFic		1274	-
Mm1218S_IGR_77			98	#Mm1218S_00552:Mm1218S_00553
Mm1218S_00553	hypothetical protein		170	+
Mm1218S_IGR_78			74	#Mm1218S_00553:Mm1218S_00554
Mm1218S_00554	General stress protein 39	ydaD	746	+
Mm1218S_00555	hypothetical protein		308	+
Mm1218S_IGR_79			22	#Mm1218S_00555:Mm1218S_tRNA4_Gly_CCC
Mm1218S_tRNA4_Gly_CCC			73	-
Mm1218S_00557	ZIP Zinc transporter		746	-
Mm1218S_IGR_80			89	#Mm1218S_00557:Mm1218S_00558
Mm1218S_00558	Putative tartrate transporter	ttuB	1334	+
Mm1218S_00559	hypothetical protein		416	+
Mm1218S_00560	Pyrrolidone-carboxylate peptidase	pcp	668	+
Mm1218S_IGR_81			205	#Mm1218S_00560:Mm1218S_00561
Mm1218S_00561	hypothetical protein		506	+
Mm1218S_00562	Deoxycytidine triphosphate deaminase	dcd	572	+
Mm1218S_00563	hypothetical protein		1658	+
Mm1218S_00564	hypothetical protein		1493	+
Mm1218S_00565	UDP-glucose 6-dehydrogenase YwqF	ywqF	1334	+
Mm1218S_00566	hypothetical protein		755	+
Mm1218S_00567	SnoaL-like domain protein		434	+
Mm1218S_00568	Glucose-1-phosphate thymidylyltransferase	rmlA	866	+
Mm1218S_00569	PE family protein		1433	-
Mm1218S_IGR_82			24	#Mm1218S_00569:Mm1218S_00570
Mm1218S_00570	PE family protein		1430	-
Mm1218S_IGR_83			232	#Mm1218S_00570:Mm1218S_00571
Mm1218S_00571	PE family protein		3206	+
Mm1218S_00572	Glutamate-pyruvate aminotransferase AlaA	alaA	1271	-
Mm1218S_00573	Lactate utilization protein A	lutA	2948	-
Mm1218S_00574	Spore germination protein GerE	gerE	2453	-
Mm1218S_IGR_84			44	#Mm1218S_00574:Mm1218S_00575
Mm1218S_00575	hypothetical protein		539	+
Mm1218S_00576	hypothetical protein		2117	-
Mm1218S_00577	hypothetical protein		872	-
Mm1218S_IGR_85			52	#Mm1218S_00577:Mm1218S_00578
Mm1218S_00578	Isoniazid-induced protein IniA	iniA	1853	+
Mm1218S_00579	Isoniazid-induced protein IniC	iniC	1481	+
Mm1218S_00580	Chaperone protein DnaK	dnaK_2	1832	-
Mm1218S_00581	hypothetical protein		419	+
Mm1218S_IGR_86			31	#Mm1218S_00581:Mm1218S_00582
Mm1218S_00582	hypothetical protein		581	-
Mm1218S_00583	hypothetical protein		563	-
Mm1218S_00584	Carbon monoxide dehydrogenase small chain	coxS_1	476	-
Mm1218S_00585	6-hydroxypseudooxynicotine dehydrogenase complex subunit alpha	kdhA	887	-
Mm1218S_00586	Caffeine dehydrogenase subunit alpha	cdhA	2330	-
Mm1218S_00587	Nicotine blue oxidoreductase	nboR_1	548	+
Mm1218S_00588	PE family protein		377	-
Mm1218S_IGR_87			36	#Mm1218S_00588:Mm1218S_00589
Mm1218S_00589	Aromatic amino acid transport protein AroP	aroP	1463	-
Mm1218S_IGR_88			184	#Mm1218S_00589:Mm1218S_00590
Mm1218S_00590	Chaperone protein DnaK	dnaK_3	1868	+
Mm1218S_00591	Protein GrpE	grpE	653	+
Mm1218S_00592	Chaperone protein DnaJ	dnaJ_1	1190	+
Mm1218S_00593	Putative heat shock protein HspR	hspR_1	386	+
Mm1218S_00594	putative PPE family protein PPE42		7211	-
Mm1218S_IGR_89			171	#Mm1218S_00594:Mm1218S_00595
Mm1218S_00595	putative PPE family protein PPE42		10550	-
Mm1218S_IGR_90			1048	#Mm1218S_00595:Mm1218S_00596
Mm1218S_00596	Aldose 1-epimerase	galM	890	-
Mm1218S_00597	Phenol hydroxylase P5 protein	dmpP	1181	-
Mm1218S_00598	PE family protein		2933	-
Mm1218S_IGR_91			197	#Mm1218S_00598:Mm1218S_00599
Mm1218S_00599	Chaperone protein ClpB	clpB	2546	+
Mm1218S_00600	putative enoyl-CoA hydratase echA8	echA8_2	830	-
Mm1218S_IGR_92			199	#Mm1218S_00600:Mm1218S_00601
Mm1218S_00601	hypothetical protein		854	+
Mm1218S_00602	putative oxidoreductase		773	+
Mm1218S_00603	Orotate phosphoribosyltransferase	pyrE_1	539	+
Mm1218S_00604	hypothetical protein		893	+
Mm1218S_00605	tRNA (guanosine(18)-2'-O)-methyltransferase	trmH	644	+
Mm1218S_00606	hypothetical protein		215	-
Mm1218S_00607	HTH-type transcriptional regulator CysL	cysL	965	-
Mm1218S_00608	putative xanthine dehydrogenase subunit A	pucA	1154	+
Mm1218S_00609	Carbon monoxide dehydrogenase medium chain	cutM	929	+
Mm1218S_00610	Carbon monoxide dehydrogenase small chain	coxS_2	482	+
Mm1218S_00611	Carbon monoxide dehydrogenase large chain	cutL	2390	+
Mm1218S_00612	XdhC and CoxI family protein		884	+
Mm1218S_00613	Nicotine blue oxidoreductase	nboR_2	590	+
Mm1218S_00614	AAA domain (dynein-related subfamily)		878	+
Mm1218S_00615	Carbon monoxide dehydrogenase subunit G (CoxG)		674	+
Mm1218S_00616	VWA domain containing CoxE-like protein		1205	+
Mm1218S_00617	Ethanolamine ammonia-lyase light chain	eutC	773	-
Mm1218S_00618	Ethanolamine ammonia-lyase heavy chain	eutB	1409	-
Mm1218S_00619	putative amino acid permease YhdG	yhdG_1	1451	-
Mm1218S_IGR_93			317	#Mm1218S_00619:Mm1218S_00620
Mm1218S_00620	Adenylate cyclase	cya_1	1325	+
Mm1218S_00621	Glycosyl hydrolase family 76		1115	+
Mm1218S_00622	Inner membrane protein YqjA	yqjA	692	-
Mm1218S_00623	Fructose-bisphosphate aldolase	fba	1034	+
Mm1218S_00624	Magnesium transporter MgtE		1388	-
Mm1218S_IGR_94			588	#Mm1218S_00624:Mm1218S_00625
Mm1218S_00625	hypothetical protein		815	-
Mm1218S_00626	hypothetical protein		470	+
Mm1218S_IGR_95			111	#Mm1218S_00626:Mm1218S_00627
Mm1218S_00627	hypothetical protein		710	+
Mm1218S_IGR_96			257	#Mm1218S_00627:Mm1218S_00628
Mm1218S_00628	Glycolipid sulfotransferase		974	+
Mm1218S_00629	Cadmium%2C cobalt and zinc/H(+)-K(+) antiporter	czcD	923	-
Mm1218S_00630	Peptidase family M50		770	-
Mm1218S_00631	hypothetical protein		677	-
Mm1218S_00632	Adenylosuccinate synthetase	purA	1298	+
Mm1218S_00633	Thioesterase superfamily protein		659	+
Mm1218S_00634	Carboxylesterase LipF	lipF_1	332	-
Mm1218S_00635	Transposon Tn10 TetC protein	tetC_2	647	-
Mm1218S_IGR_97			151	#Mm1218S_00635:Mm1218S_00636
Mm1218S_00636	putative PPE family protein PPE29		1346	-
Mm1218S_00637	hypothetical protein		134	-
Mm1218S_IGR_98			173	#Mm1218S_00637:Mm1218S_00638
Mm1218S_00638	Phosphoribosylglycinamide formyltransferase 2	purT	1340	+
Mm1218S_00639	Thiosulfate sulfurtransferase GlpE	glpE	428	+
Mm1218S_00640	O-succinylhomoserine sulfhydrylase	metZ	1238	+
Mm1218S_00641	NADH dehydrogenase	ndh_1	1415	-
Mm1218S_IGR_99			484	#Mm1218S_00641:Mm1218S_00642
Mm1218S_00642	Putative multidrug resistance protein MdtD	mdtD	1190	+
Mm1218S_00643	Choline/Carnitine o-acyltransferase		1973	-
Mm1218S_00644	Gamma-butyrobetaine dioxygenase		1133	-
Mm1218S_00645	Aspartate 1-decarboxylase precursor	panD_1	488	-
Mm1218S_00646	Glycine/sarcosine/dimethylglycine N-methyltransferase		1514	-
Mm1218S_IGR_100			206	#Mm1218S_00646:Mm1218S_00647
Mm1218S_00647	hypothetical protein		650	-
Mm1218S_00648	D-alanyl-D-alanine carboxypeptidase precursor		1214	-
Mm1218S_00649	Acyl-CoA dehydrogenase	mmgC_6	1148	-
Mm1218S_00650	Acyl-CoA dehydrogenase	acdA_2	1187	-
Mm1218S_00651	hypothetical protein		380	+
Mm1218S_00652	putative acetyltransferase		506	+
Mm1218S_00653	Nitrilotriacetate monooxygenase component A	ntaA_1	1106	+
Mm1218S_00654	Limonene 1%2C2-monooxygenase	limB_1	1118	+
Mm1218S_00655	Nitrilotriacetate monooxygenase component A	ntaA_2	1331	+
Mm1218S_00656	Membrane transport protein mmpL8	mmpL8_3	2876	-
Mm1218S_00657	Putative membrane protein mmpS4	mmpS4_2	428	-
Mm1218S_IGR_101			368	#Mm1218S_00657:Mm1218S_00658
Mm1218S_00658	Long-chain-fatty-acid--AMP ligase FadD30		1769	+
Mm1218S_00659	Phenolphthiocerol synthesis polyketide synthase type I Pks15/1		7244	+
Mm1218S_7_ncRNA_ASpks			74	#Mm1218S_00660:Mm1218S_00659
Mm1218S_00660	putative metallo-hydrolase YflN	yflN	752	-
Mm1218S_00661	F420-dependent glucose-6-phosphate dehydrogenase	fgd1_2	1010	+
Mm1218S_00662	Phosphate acetyltransferase	pta	2084	+
Mm1218S_00663	Acetate kinase	ackA	1166	+
Mm1218S_IGR_102			19	#Mm1218S_00663:Mm1218S_00664
Mm1218S_00664	hypothetical protein		860	+
Mm1218S_00665	Serine/threonine-protein kinase PknG	pknG	2303	-
Mm1218S_00666	ABC transporter glutamine-binding protein GlnH precursor	glnH	986	-
Mm1218S_00667	hypothetical protein		1319	-
Mm1218S_00668	hypothetical protein		623	+
Mm1218S_00669	Thiamine-phosphate synthase	thiE	662	-
Mm1218S_8_ncRNA_TPP			130	#Mm1218S_00669:Mm1218S_00670
Mm1218S_00670	Glycine oxidase	thiO	1019	+
Mm1218S_00671	sulfur carrier protein ThiS		197	+
Mm1218S_00672	Thiazole synthase	thiG	791	+
Mm1218S_00673	Lipase 2 precursor		752	+
Mm1218S_00674	hypothetical protein		530	-
Mm1218S_IGR_103			339	#Mm1218S_00674:Mm1218S_00675
Mm1218S_00675	Interferon-induced transmembrane protein		332	+
Mm1218S_00676	hypothetical protein		425	+
Mm1218S_00677	Leupeptin-inactivating enzyme 1 precursor	lieA	1532	+
Mm1218S_00678	Aminopeptidase S		1472	+
Mm1218S_00679	hypothetical protein		1463	+
Mm1218S_00680	Multidrug resistance protein stp	stp_1	3305	-
Mm1218S_IGR_104			247	#Mm1218S_00680:Mm1218S_00681
Mm1218S_00681	Adenylate cyclase 1	cyaA_1	1526	+
Mm1218S_00682	hypothetical protein		314	-
Mm1218S_00683	hypothetical protein		224	-
Mm1218S_00684	HTH-type transcriptional regulator BetI	betI_5	1343	+
Mm1218S_00685	Alpha/beta hydrolase family protein		635	-
Mm1218S_00686	Hydroxymethylpyrimidine/phosphomethylpyrimidine kinase	thiD	827	-
Mm1218S_00687	Phosphomethylpyrimidine synthase	thiC	1640	-
Mm1218S_9_ncRNA_TPP			111	#Mm1218S_00688:Mm1218S_00687
Mm1218S_00688	ANTAR domain protein		722	+
Mm1218S_00689	STAS domain protein		395	+
Mm1218S_00690	Sensor histidine kinase TodS	todS	3875	+
Mm1218S_00691	hypothetical protein		275	-
Mm1218S_00692	Calcium-transporting ATPase 1		4613	-
Mm1218S_00693	hypothetical protein		446	-
Mm1218S_00694	Exodeoxyribonuclease III	xthA	830	-
Mm1218S_00695	hypothetical protein		896	-
Mm1218S_00696	Peptide deformylase	def	593	-
Mm1218S_IGR_105			90	#Mm1218S_00696:Mm1218S_00697
Mm1218S_00697	hypothetical protein		308	+
Mm1218S_00698	hypothetical protein		482	+
Mm1218S_00699	Superoxide dismutase [Cu-Zn] precursor	sodC	716	+
Mm1218S_00700	Carboxylate-amine ligase YbdK	ybdK_1	1175	+
Mm1218S_00701	HTH-type transcriptional regulator LutR	lutR_1	710	-
Mm1218S_00702	putative transporter YycB	yycB	1307	+
Mm1218S_00703	Lon protease	lon_1	653	+
Mm1218S_00704	ATP-dependent zinc metalloprotease FtsH	ftsH_2	2174	-
Mm1218S_00705	CDP-alcohol phosphatidyltransferase		875	-
Mm1218S_00706	Phosphatidylserine decarboxylase proenzyme	psd	722	-
Mm1218S_00707	PE family protein		3176	-
Mm1218S_IGR_106			154	#Mm1218S_00707:Mm1218S_00708
Mm1218S_00708	Molybdopterin molybdenumtransferase	moeA_1	1205	-
Mm1218S_00709	Fatty acyl-CoA reductase	acr1_2	938	-
Mm1218S_00710	Quercetin 2%2C3-dioxygenase	qdoI	644	-
Mm1218S_00711	60 kDa chaperonin 1	groL1	1625	+
Mm1218S_00712	hypothetical protein		419	-
Mm1218S_00713	putative PPE family protein PPE42		1415	-
Mm1218S_00714	D-aminoacylase	dan_2	1748	-
Mm1218S_00715	DinB superfamily protein		515	+
Mm1218S_00716	hypothetical protein		848	+
Mm1218S_00717	Anti-sigma-K factor RskA	rskA	698	-
Mm1218S_00718	ECF RNA polymerase sigma factor SigK	sigK	563	-
Mm1218S_00719	3-oxo-5-alpha-steroid 4-dehydrogenase		794	-
Mm1218S_00720	Cyclopropane-fatty-acyl-phospholipid synthase	cfa_1	1286	-
Mm1218S_00721	hypothetical protein		716	-
Mm1218S_00722	protoporphyrinogen oxidase		1316	-
Mm1218S_00723	Membrane transport protein mmpL8	mmpL8_4	2897	-
Mm1218S_00724	Putative membrane protein mmpS4	mmpS4_3	419	-
Mm1218S_IGR_107			207	#Mm1218S_00724:Mm1218S_00725
Mm1218S_00725	Bacterial regulatory proteins%2C tetR family		686	+
Mm1218S_IGR_108			99	#Mm1218S_00725:Mm1218S_00726
Mm1218S_00726	Putative membrane protein mmpS4	mmpS4_4	446	+
Mm1218S_00727	Membrane transport protein mmpL8	mmpL8_5	3014	+
Mm1218S_00728	hypothetical protein		347	-
Mm1218S_IGR_109			116	#Mm1218S_00728:Mm1218S_00729
Mm1218S_00729	hypothetical protein		449	-
Mm1218S_00730	Hydroxycinnamoyl-CoA hydratase-lyase		914	-
Mm1218S_00731	Prolyl endopeptidase		2105	-
Mm1218S_00732	EPTC-inducible aldehyde dehydrogenase	thcA_1	1523	+
Mm1218S_00733	hypothetical protein		500	+
Mm1218S_00734	hypothetical protein		239	+
Mm1218S_00735	hypothetical protein		611	+
Mm1218S_00736	Putative pyridoxal phosphate-dependent acyltransferase		1184	-
Mm1218S_00737	hypothetical protein		140	-
Mm1218S_IGR_110			102	#Mm1218S_00737:Mm1218S_00738
Mm1218S_00738	Dihydrolipoyl dehydrogenase	lpdC	1394	+
Mm1218S_00739	hypothetical protein		275	+
Mm1218S_IGR_111			114	#Mm1218S_00739:Mm1218S_00740
Mm1218S_00740	putative PPE family protein PPE47/PPE48		1238	-
Mm1218S_IGR_112			70	#Mm1218S_00740:Mm1218S_00741
Mm1218S_00741	Carboxymuconolactone decarboxylase family protein		566	-
Mm1218S_00742	anaerobic benzoate catabolism transcriptional regulator		1424	-
Mm1218S_00743	Acyl-ACP thioesterase		794	+
Mm1218S_IGR_113			148	#Mm1218S_00743:Mm1218S_00744
Mm1218S_00744	Isocitrate lyase	icl	1286	+
Mm1218S_00745	3-hydroxybutyryl-CoA dehydrogenase	fadB2	866	+
Mm1218S_00746	Mycolic acid methyltransferase MmaA1	mmaA1_1	860	+
Mm1218S_00747	hypothetical protein		191	-
Mm1218S_00748	Cyclopropane mycolic acid synthase 3	pcaA	863	-
Mm1218S_00749	HTH-type transcriptional regulator BetI	betI_6	683	-
Mm1218S_IGR_114			53	#Mm1218S_00749:Mm1218S_00750
Mm1218S_00750	hypothetical protein		1283	+
Mm1218S_00751	anaerobic benzoate catabolism transcriptional regulator		416	+
Mm1218S_IGR_115			196	#Mm1218S_00751:Mm1218S_00752
Mm1218S_00752	Heparin-binding hemagglutinin	hbhA	605	+
Mm1218S_00753	hypothetical protein		287	+
Mm1218S_00754	hypothetical protein		482	+
Mm1218S_00755	Deoxyribose-phosphate aldolase	deoC	680	+
Mm1218S_00756	hypothetical protein		890	-
Mm1218S_00757	(R)-stereoselective amidase	ramA_1	842	-
Mm1218S_00758	PE family protein		6080	-
Mm1218S_IGR_116			211	#Mm1218S_00758:Mm1218S_00759
Mm1218S_00759	hypothetical protein		524	-
Mm1218S_00760	UDP-N-acetylenolpyruvoylglucosamine reductase	murB	1100	+
Mm1218S_00761	Putative L%2CD-transpeptidase LppS precursor	lppS_3	1262	+
Mm1218S_00762	Serine 3-dehydrogenase	sdh_2	752	-
Mm1218S_00763	N-acetylglucosamine repressor	nagC	1301	+
Mm1218S_00764	D-inositol 3-phosphate glycosyltransferase	mshA_1	1400	+
Mm1218S_00765	hypothetical protein		551	+
Mm1218S_00766	2%2C3-bisphosphoglycerate-dependent phosphoglycerate mutase	gpmA_1	755	+
Mm1218S_00767	Signal-transduction histidine kinase senX3	senX3	1226	+
Mm1218S_IGR_117			49	#Mm1218S_00767:Mm1218S_00768
Mm1218S_00768	Sensory transduction protein regX3	regX3	683	+
Mm1218S_00769	Fructose dehydrogenase large subunit	fdhL	1913	-
Mm1218S_00770	hypothetical protein		341	-
Mm1218S_00771	hypothetical protein		983	-
Mm1218S_00772	HTH-type transcriptional regulator Mce2R	mce2R	737	+
Mm1218S_00773	hypothetical protein		794	-
Mm1218S_00774	Guanosine-5'-triphosphate%2C3'-diphosphate pyrophosphatase	gppA_1	1034	+
Mm1218S_00775	hypothetical protein		1070	+
Mm1218S_00776	fructoselysine 3-epimerase		842	+
Mm1218S_00777	hypothetical protein		845	+
Mm1218S_00778	Pyrroline-5-carboxylate reductase	proC	884	+
Mm1218S_00779	Helix-turn-helix domain protein		323	+
Mm1218S_IGR_118			159	#Mm1218S_00779:Mm1218S_00780
Mm1218S_00780	UDP-glucose 4-epimerase	galE_1	1133	+
Mm1218S_00781	2-acyl-glycerophospho-ethanolamine acyltransferase		1067	+
Mm1218S_00782	Cyclopropane mycolic acid synthase 2	cmaA2	911	-
Mm1218S_00783	hypothetical protein		500	-
Mm1218S_00784	Phosphoserine phosphatase	serB_1	911	-
Mm1218S_IGR_119			29	#Mm1218S_00784:Mm1218S_00785
Mm1218S_00785	Carbon monoxide dehydrogenase small chain	cutS	602	+
Mm1218S_00786	4-hydroxybenzoyl-CoA reductase subunit beta	hcrB	977	+
Mm1218S_00787	Xanthine dehydrogenase molybdenum-binding subunit	xdhA_1	2177	+
Mm1218S_00788	PE family protein		1745	-
Mm1218S_IGR_120			338	#Mm1218S_00788:Mm1218S_00789
Mm1218S_00789	hypothetical protein		794	-
Mm1218S_IGR_121			508	#Mm1218S_00789:Mm1218S_00790
Mm1218S_00790	Putative membrane protein mmpS4	mmpS4_5	437	+
Mm1218S_00791	Membrane transport protein mmpL8	mmpL8_6	2993	+
Mm1218S_00792	hypothetical protein		275	+
Mm1218S_00793	Glutamyl-tRNA reductase	hemA	1421	+
Mm1218S_00794	Porphobilinogen deaminase	hemC	944	+
Mm1218S_00795	Uroporphyrinogen-III C-methyltransferase	nasF	1676	+
Mm1218S_00796	Delta-aminolevulinic acid dehydratase	hemB	983	+
Mm1218S_00797	hypothetical protein		536	+
Mm1218S_00798	hypothetical protein		284	+
Mm1218S_00799	hypothetical protein		113	-
Mm1218S_00800	hypothetical protein		110	-
Mm1218S_00801	Dimodular nonribosomal peptide synthase	dhbF_2	2789	-
Mm1218S_00802	Dimodular nonribosomal peptide synthase	dhbF_3	1646	-
Mm1218S_IGR_122			23	#Mm1218S_00802:Mm1218S_00803
Mm1218S_00803	hypothetical protein		266	+
Mm1218S_00804	Dimodular nonribosomal peptide synthase	dhbF_4	5381	-
Mm1218S_IGR_123			1094	#Mm1218S_00804:Mm1218S_00805
Mm1218S_00805	Epi-isozizaene 5-monooxygenase/(E)-beta-farnesene synthase		1412	-
Mm1218S_IGR_124			885	#Mm1218S_00805:Mm1218S_00806
Mm1218S_00806	Putative anti-sigma factor antagonist		449	-
Mm1218S_IGR_125			162	#Mm1218S_00806:Mm1218S_00807
Mm1218S_00807	Acyltransferase family protein		1220	+
Mm1218S_00808	GDSL-like Lipase/Acylhydrolase		704	+
Mm1218S_00809	hypothetical protein		116	-
Mm1218S_00810	O-acetyltransferase OatA	oatA_2	2162	-
Mm1218S_00811	Putative esterase		872	-
Mm1218S_IGR_126			65	#Mm1218S_00811:Mm1218S_00812
Mm1218S_00812	Universal stress protein/MT2061		863	+
Mm1218S_00813	putative cation-transporting ATPase F	ctpF_1	2717	+
Mm1218S_IGR_127			112	#Mm1218S_00813:Mm1218S_00814
Mm1218S_00814	Glycine/sarcosine/dimethylglycine N-methyltransferase		1688	+
Mm1218S_00815	GABA permease	gabP_1	1325	+
Mm1218S_00816	putative 2-dehydropantoate 2-reductase	panE_1	902	-
Mm1218S_00817	L-fuconate dehydratase		1157	-
Mm1218S_IGR_128			53	#Mm1218S_00817:Mm1218S_00818
Mm1218S_00818	hypothetical protein		347	+
Mm1218S_00819	Mycoredoxin 1	mrx1	299	-
Mm1218S_00820	hypothetical protein		1343	-
Mm1218S_00821	Putrescine importer PuuP	puuP_1	1337	+
Mm1218S_00822	Glutamate-1-semialdehyde 2%2C1-aminomutase	hemL	1331	+
Mm1218S_00823	Phosphoserine phosphatase 1	pspA_1	608	+
Mm1218S_00824	Thiol-disulfide oxidoreductase ResA	resA_1	611	+
Mm1218S_00825	Cytochrome C biogenesis protein transmembrane region		791	+
Mm1218S_00826	Cytochrome c biogenesis protein Ccs1	ccs1	1574	+
Mm1218S_00827	Cytochrome c biogenesis protein CcsA	ccsA	986	+
Mm1218S_00828	CobQ/CobB/MinD/ParA nucleotide binding domain protein		1310	+
Mm1218S_00829	hypothetical protein		152	-
Mm1218S_00830	hypothetical protein		368	+
Mm1218S_00831	3-oxoacyl-[acyl-carrier-protein] synthase 3	fabH	1007	-
Mm1218S_00832	1%2C4-dihydroxy-2-naphthoate octaprenyltransferase	menA	875	-
Mm1218S_00833	S-methyl-5'-thioadenosine phosphorylase	mtnP	794	+
Mm1218S_00834	dTDP-L-rhamnose 4-epimerase	wbiB	1040	+
Mm1218S_00835	hypothetical protein		1667	-
Mm1218S_IGR_129			152	#Mm1218S_00835:Mm1218S_00836
Mm1218S_00836	hypothetical protein		1832	+
Mm1218S_00837	Undecaprenyl-phosphate mannosyltransferase		656	+
Mm1218S_00838	hypothetical protein		647	+
Mm1218S_00839	hypothetical protein		1352	-
Mm1218S_00840	Long-chain-fatty-acid--CoA ligase FadD13		1109	-
Mm1218S_00841	hypothetical protein		296	-
Mm1218S_00842	hypothetical protein		323	-
Mm1218S_00843	Low-affinity inorganic phosphate transporter 1	pitA	1274	-
Mm1218S_00844	Glyoxalase-like domain protein		407	-
Mm1218S_00845	hypothetical protein		629	-
Mm1218S_00846	Fatty acyl-CoA reductase	acr1_3	887	-
Mm1218S_00847	1%2C4-Dihydroxy-2-naphthoyl-CoA synthase	menB_1	902	-
Mm1218S_00848	hypothetical protein		701	-
Mm1218S_00849	Long-chain-fatty-acid--CoA ligase	lcfB_3	1601	-
Mm1218S_00850	N-substituted formamide deformylase precursor	nfdA_2	1604	+
Mm1218S_00851	Chloromuconate cycloisomerase	tcbD	983	+
Mm1218S_00852	Putative non-heme bromoperoxidase BpoC	bpoC_1	788	+
Mm1218S_00853	2-succinyl-5-enolpyruvyl-6-hydroxy-3-cyclohexene-1-carboxylate synthase	menD	1646	+
Mm1218S_00854	hypothetical protein		524	+
Mm1218S_00855	GDP-mannose-dependent alpha-mannosyltransferase	mgtA_1	1151	+
Mm1218S_00856	MarR family protein		497	-
Mm1218S_00857	hypothetical protein		1175	+
Mm1218S_00858	hypothetical protein		1307	+
Mm1218S_00859	Ubiquinone/menaquinone biosynthesis C-methyltransferase UbiE	ubiE_1	650	+
Mm1218S_00860	hypothetical protein		368	-
Mm1218S_00861	Thiopurine S-methyltransferase	tpm	689	-
Mm1218S_00862	Putative oxidoreductase/MT0587		1238	-
Mm1218S_00863	Heptaprenyl diphosphate synthase component 2	hepT	1007	+
Mm1218S_00864	hypothetical protein		860	+
Mm1218S_00865	Bicarbonate transporter BicA	bicA_1	1601	-
Mm1218S_IGR_130			132	#Mm1218S_00865:Mm1218S_00866
Mm1218S_00866	Bicarbonate transporter BicA	bicA_2	1553	-
Mm1218S_IGR_131			73	#Mm1218S_00866:Mm1218S_00867
Mm1218S_00867	Glycerol-3-phosphate dehydrogenase [NAD(P)+]	gpsA_1	1055	-
Mm1218S_00868	putative periplasmic serine endoprotease DegP-like precursor	mucD	1490	+
Mm1218S_00869	FAD-containing monooxygenase EthA	ethA_1	1508	-
Mm1218S_IGR_132			46	#Mm1218S_00869:Mm1218S_00870
Mm1218S_00870	hypothetical protein		161	+
Mm1218S_00871	Lanthionine synthetase C-like protein		3284	-
Mm1218S_00872	hypothetical protein		536	-
Mm1218S_00873	putative nucleotide-binding protein		491	-
Mm1218S_tRNA5_Tyr_GTA			85	+
Mm1218S_00875	FtsX-like permease family protein		2387	-
Mm1218S_00876	putative ABC transporter ATP-binding protein/MT1014		734	-
Mm1218S_00877	HTH-type transcriptional regulator BetI	betI_7	605	-
Mm1218S_00878	(-)-trans-carveol dehydrogenase	limC_1	812	-
Mm1218S_00879	K(+)/H(+) antiporter NhaP	nhaP_1	1220	-
Mm1218S_00880	putative PPE family protein PPE42		2201	-
Mm1218S_IGR_133			209	#Mm1218S_00880:Mm1218S_00881
Mm1218S_00881	hypothetical protein		197	+
Mm1218S_00882	Vitamin D(3) 25-hydroxylase	vdh_1	440	-
Mm1218S_IGR_134			44	#Mm1218S_00882:Mm1218S_00883
Mm1218S_00883	hypothetical protein		326	+
Mm1218S_00884	Transcriptional regulatory protein EmbR	embR_1	830	-
Mm1218S_IGR_135			1231	#Mm1218S_00884:Mm1218S_00885
Mm1218S_00885	putative PPE family protein PPE42		3518	+
Mm1218S_00886	hypothetical protein		434	-
Mm1218S_IGR_136			32	#Mm1218S_00886:Mm1218S_00887
Mm1218S_00887	Multifunctional cyclase-dehydratase-3-O-methyl transferase TcmN	tcmN	1022	+
Mm1218S_00888	Adenylate cyclase 2	cyaB_1	824	+
Mm1218S_00889	Arylsulfatase	atsA_1	2342	+
Mm1218S_00890	Glutamyl-tRNA(Gln) amidotransferase subunit A	gatA_1	1502	+
Mm1218S_IGR_137			104	#Mm1218S_00890:Mm1218S_00891
Mm1218S_00891	Pentalenene oxygenase	ptlI_2	1328	+
Mm1218S_00892	FAD-dependent urate hydroxylase	hpxO_1	1169	-
Mm1218S_00893	Galactose-1-phosphate uridylyltransferase	galT	1118	+
Mm1218S_00894	Galactokinase	galK_1	1100	+
Mm1218S_00895	hypothetical protein		1022	+
Mm1218S_00896	PE family protein		4277	-
Mm1218S_IGR_138			140	#Mm1218S_00896:Mm1218S_00897
Mm1218S_00897	Light-repressed protein A	lrtA	803	+
Mm1218S_00898	Aluminium activated malate transporter		2276	-
Mm1218S_00899	hypothetical protein		773	+
Mm1218S_00900	Tripeptidyl aminopeptidase precursor	tap	1520	-
Mm1218S_00901	hypothetical protein		485	-
Mm1218S_00902	haloacid dehalogenase-like hydrolase		1295	-
Mm1218S_IGR_139			44	#Mm1218S_00902:Mm1218S_00903
Mm1218S_00903	putative lipoprotein LpqN		680	-
Mm1218S_00904	hypothetical protein		110	+
Mm1218S_00905	Glycosyl hydrolase family 92		2639	+
Mm1218S_00906	hypothetical protein		2375	-
Mm1218S_IGR_140			338	#Mm1218S_00906:Mm1218S_00907
Mm1218S_00907	Imidazolonepropionase	hutI	1262	-
Mm1218S_00908	Putative S-adenosyl-L-methionine-dependent methyltransferase		941	+
Mm1218S_00909	RecBCD enzyme subunit RecD	recD_1	1763	-
Mm1218S_00910	RecBCD enzyme subunit RecB	recB	3332	-
Mm1218S_00911	RecBCD enzyme subunit RecC	recC	3299	-
Mm1218S_00912	NADH dehydrogenase	nox_1	515	+
Mm1218S_00913	Cyanate hydratase	cynS	476	+
Mm1218S_00914	Patatin-like phospholipase		1004	+
Mm1218S_00915	putative enoyl-CoA hydratase echA17		695	-
Mm1218S_00916	hypothetical protein		854	-
Mm1218S_00917	putative polyketide biosynthesis zinc-dependent hydrolase BaeB	baeB	716	-
Mm1218S_00918	hypothetical protein		209	+
Mm1218S_tRNA6_Thr_GGT			72	+
Mm1218S_tRNA7_Met_CAT			76	+
Mm1218S_00921	50S ribosomal protein L33	rpmG	167	+
Mm1218S_00922	hypothetical protein		479	+
Mm1218S_00923	bifunctional enoyl-CoA hydratase/phosphate acetyltransferase		428	+
Mm1218S_00924	hypothetical protein		500	+
Mm1218S_tRNA8_Trp_CCA			72	+
Mm1218S_00926	Protein translocase subunit SecE	secE	488	+
Mm1218S_00927	hypothetical protein		713	+
Mm1218S_00928	50S ribosomal protein L11	rplK	428	+
Mm1218S_00929	50S ribosomal protein L1	rplA	707	+
Mm1218S_00930	RNA polymerase sigma factor		1226	-
Mm1218S_00931	YCII-related domain protein		698	-
Mm1218S_00932	Hydroxymycolate synthase MmaA4	mmaA4	899	-
Mm1218S_00933	Methoxy mycolic acid synthase MmaA3	mmaA3	881	-
Mm1218S_00934	Cyclopropane mycolic acid synthase MmaA2	mmaA2_1	866	-
Mm1218S_00935	Mycolic acid methyltransferase MmaA1	mmaA1_2	860	-
Mm1218S_00936	Putative non-heme bromoperoxidase BpoC	bpoC_2	944	-
Mm1218S_00937	putative protein kinase UbiB	ubiB_1	1505	-
Mm1218S_00938	2-hydroxy-6-oxo-6-phenylhexa-2%2C4-dienoate hydrolase	bphD_1	710	-
Mm1218S_IGR_141			111	#Mm1218S_00938:Mm1218S_00939
Mm1218S_00939	Glutamyl-tRNA(Gln) amidotransferase subunit A	gatA_2	1409	-
Mm1218S_00940	Mannosylglycerate hydrolase	mngB	4193	+
Mm1218S_00941	hypothetical protein		617	+
Mm1218S_00942	Glucokinase	glkA	908	+
Mm1218S_00943	Integrase core domain protein		971	-
Mm1218S_IGR_142			864	#Mm1218S_00943:Mm1218S_00944
Mm1218S_00944	hypothetical protein		974	-
Mm1218S_00945	hypothetical protein		722	-
Mm1218S_00946	hypothetical protein		821	-
Mm1218S_IGR_143			224	#Mm1218S_00946:Mm1218S_00947
Mm1218S_00947	50S ribosomal protein L10	rplJ	620	+
Mm1218S_00948	50S ribosomal protein L7/L12	rplL	392	+
Mm1218S_00949	Bacterial regulatory proteins%2C tetR family		740	-
Mm1218S_00950	Carotenoid cleavage oxygenase		1502	+
Mm1218S_IGR_144			19	#Mm1218S_00950:Mm1218S_00951
Mm1218S_00951	putative ABC transporter ATP-binding protein		986	+
Mm1218S_IGR_145			451	#Mm1218S_00951:Mm1218S_00952
Mm1218S_00952	DNA-directed RNA polymerase subunit beta	rpoB	3512	+
Mm1218S_00953	DNA-directed RNA polymerase subunit beta'	rpoC	3950	+
Mm1218S_IGR_146			501	#Mm1218S_00953:Mm1218S_00954
Mm1218S_00954	hypothetical protein		221	+
Mm1218S_00955	Neutral ceramidase		1913	-
Mm1218S_IGR_147			39	#Mm1218S_00955:Mm1218S_00956
Mm1218S_00956	Tropinesterase		866	+
Mm1218S_00957	putative endonuclease 4	end	758	+
Mm1218S_00958	Esterase PHB depolymerase		848	+
Mm1218S_00959	Putative acyl-CoA dehydrogenase AidB	aidB_1	1628	+
Mm1218S_00960	Hydroxycinnamoyl-CoA hydratase-lyase		938	+
Mm1218S_00961	hypothetical protein		731	+
Mm1218S_00962	Carnitinyl-CoA dehydratase	caiD_2	773	+
Mm1218S_00963	Membrane transport protein mmpL8	mmpL8_7	2894	-
Mm1218S_00964	Putative membrane protein mmpS4	mmpS4_6	428	-
Mm1218S_00965	hypothetical protein		509	+
Mm1218S_00966	hypothetical protein		476	-
Mm1218S_00967	hypothetical protein		377	-
Mm1218S_IGR_148			103	#Mm1218S_00967:Mm1218S_00968
Mm1218S_00968	Tetracycline repressor protein class H	tetR_1	647	+
Mm1218S_IGR_149			216	#Mm1218S_00968:Mm1218S_00969
Mm1218S_00969	30S ribosomal protein S12	rpsL	374	+
Mm1218S_00970	30S ribosomal protein S7	rpsG	470	+
Mm1218S_00971	Elongation factor G	fusA_2	2105	+
Mm1218S_00972	hypothetical protein		218	-
Mm1218S_00973	Elongation factor Tu	tuf_1	1190	+
Mm1218S_00974	hypothetical protein		809	+
Mm1218S_00975	putative NAD-dependent oxidoreductase		827	+
Mm1218S_00976	Ferredoxin--NAD(P)(+) reductase fdr	fdr	1205	+
Mm1218S_00977	hypothetical protein		1061	-
Mm1218S_00978	DNA-binding transcriptional repressor AcrR		593	-
Mm1218S_00979	hypothetical protein		92	+
Mm1218S_00980	hypothetical protein		329	+
Mm1218S_00981	Antilisterial bacteriocin subtilosin biosynthesis protein AlbA	albA	1175	+
Mm1218S_00982	L-lactate dehydrogenase [cytochrome]	lldD	1172	+
Mm1218S_00983	Creatinine amidohydrolase	crnA	752	+
Mm1218S_00984	Putative glycosyltransferase EpsH	epsH_1	1412	+
Mm1218S_00985	Alcohol dehydrogenase [acceptor]	alkJ_1	1436	+
Mm1218S_00986	Bacterial regulatory proteins%2C tetR family		653	-
Mm1218S_00987	putative PPE family protein PPE42		1979	-
Mm1218S_00988	hypothetical protein		173	-
Mm1218S_IGR_150			276	#Mm1218S_00988:Mm1218S_00989
Mm1218S_00989	putative PPE family protein PPE42		920	+
Mm1218S_00990	Pentapeptide repeats (8 copies)		2861	+
Mm1218S_00991	hypothetical protein		542	-
Mm1218S_00992	putative inactive lipase/MT1628		1367	+
Mm1218S_IGR_151			384	#Mm1218S_00992:Mm1218S_00993
Mm1218S_00993	30S ribosomal protein S10	rpsJ	305	+
Mm1218S_00994	50S ribosomal protein L3	rplC	653	+
Mm1218S_00995	50S ribosomal protein L4	rplD	674	+
Mm1218S_00996	50S ribosomal protein L23	rplW	302	+
Mm1218S_00997	50S ribosomal protein L2	rplB	842	+
Mm1218S_00998	30S ribosomal protein S19	rpsS	281	+
Mm1218S_00999	50S ribosomal protein L22	rplV	557	+
Mm1218S_01000	30S ribosomal protein S3	rpsC	827	+
Mm1218S_01001	50S ribosomal protein L16	rplP	416	+
Mm1218S_01002	50S ribosomal protein L29	rpmC	242	+
Mm1218S_01003	30S ribosomal protein S17	rpsQ	359	+
Mm1218S_01004	HTH-type transcriptional regulator BetI	betI_8	614	-
Mm1218S_01005	hypothetical protein		1331	+
Mm1218S_01006	Arylsulfatase	atsA_2	2357	+
Mm1218S_01007	hypothetical protein		704	+
Mm1218S_01008	Serine/threonine-protein kinase pkn1	pkn1_1	881	+
Mm1218S_01009	hypothetical protein		938	+
Mm1218S_IGR_152			91	#Mm1218S_01009:Mm1218S_01010
Mm1218S_01010	50S ribosomal protein L14	rplN	368	+
Mm1218S_01011	50S ribosomal protein L24	rplX	323	+
Mm1218S_01012	50S ribosomal protein L5	rplE	572	+
Mm1218S_01013	30S ribosomal protein S14 type Z	rpsZ	185	+
Mm1218S_01014	30S ribosomal protein S8	rpsH	398	+
Mm1218S_01015	50S ribosomal protein L6	rplF	539	+
Mm1218S_01016	50S ribosomal protein L18	rplR	407	+
Mm1218S_01017	30S ribosomal protein S5	rpsE	674	+
Mm1218S_01018	50S ribosomal protein L30	rpmD	218	+
Mm1218S_01019	50S ribosomal protein L15	rplO	440	+
Mm1218S_01020	Methanesulfonate monooxygenase	msuD_2	926	-
Mm1218S_01021	Protease 4	sppA	1802	+
Mm1218S_01022	Putative S-adenosyl-L-methionine-dependent methyltransferase		914	-
Mm1218S_01023	Putative S-adenosyl-L-methionine-dependent methyltransferase		902	-
Mm1218S_01024	Putative S-adenosyl-L-methionine-dependent methyltransferase		974	-
Mm1218S_01025	Fatty acyl-CoA reductase	acr1_4	1001	+
Mm1218S_01026	putative zinc-type alcohol dehydrogenase-like protein YjmD	yjmD	1232	+
Mm1218S_01027	putative methyltransferase YcgJ	ycgJ	680	-
Mm1218S_01028	Arabinose operon regulatory protein	araC	860	+
Mm1218S_01029	L-fuculose phosphate aldolase	fucA	656	-
Mm1218S_01030	Putative 2-hydroxyacid dehydrogenase YoaD	yoaD	989	-
Mm1218S_01031	Xylulose kinase	xylB_2	1367	+
Mm1218S_01032	DNA gyrase subunit A	gyrA_2	794	+
Mm1218S_01033	Putative S-adenosyl-L-methionine-dependent methyltransferase		908	-
Mm1218S_01034	Putative S-adenosyl-L-methionine-dependent methyltransferase		950	-
Mm1218S_IGR_153			107	#Mm1218S_01034:Mm1218S_01035
Mm1218S_01035	Protein translocase subunit SecY	secY	1325	+
Mm1218S_01036	Adenylate kinase	adk	545	+
Mm1218S_01037	Methionine aminopeptidase 1	map-1	800	+
Mm1218S_01038	ECF RNA polymerase sigma factor SigL	sigL	533	+
Mm1218S_01039	Anti-sigma-L factor RslA	rslA	746	+
Mm1218S_01040	MarR family protein		500	+
Mm1218S_01041	hypothetical protein		548	+
Mm1218S_01042	3-hydroxyisobutyrate dehydrogenase	mmsB	884	-
Mm1218S_01043	Acyl-CoA dehydrogenase	acdA_3	1172	-
Mm1218S_01044	Methylmalonate-semialdehyde dehydrogenase [acylating]	mmsA	1520	-
Mm1218S_IGR_154			20	#Mm1218S_01044:Mm1218S_01045
Mm1218S_01045	Methyl viologen resistance protein SmvA	smvA_1	1580	-
Mm1218S_01046	dTDP-4-dehydrorhamnose 3%2C5-epimerase	rmlC	605	-
Mm1218S_01047	dTDP-glucose 4%2C6-dehydratase	rmlB_1	995	-
Mm1218S_01048	methylenetetrahydromethanopterin reductase		860	-
Mm1218S_01049	Luciferase-like monooxygenase		896	-
Mm1218S_IGR_155			88	#Mm1218S_01049:Mm1218S_01050
Mm1218S_01050	Translation initiation factor IF-1	infA	221	+
Mm1218S_01051	hypothetical protein		146	-
Mm1218S_IGR_156			74	#Mm1218S_01051:Mm1218S_01052
Mm1218S_01052	30S ribosomal protein S13	rpsM	374	+
Mm1218S_01053	30S ribosomal protein S11	rpsK	416	+
Mm1218S_01054	30S ribosomal protein S4	rpsD	605	+
Mm1218S_01055	DNA-directed RNA polymerase subunit alpha	rpoA	1043	+
Mm1218S_01056	50S ribosomal protein L17	rplQ	569	+
Mm1218S_01057	tRNA pseudouridine synthase A	truA	713	+
Mm1218S_01058	D-serine/D-alanine/glycine transporter	cycA	1475	-
Mm1218S_IGR_157			111	#Mm1218S_01058:Mm1218S_01059
Mm1218S_01059	putative PPE family protein PPE29		1142	-
Mm1218S_01060	putative PPE family protein PPE29		1148	-
Mm1218S_01061	hypothetical protein		1658	-
Mm1218S_IGR_158			53	#Mm1218S_01061:Mm1218S_01062
Mm1218S_01062	hypothetical protein		332	-
Mm1218S_IGR_159			274	#Mm1218S_01062:Mm1218S_01063
Mm1218S_01063	Cutinase		695	-
Mm1218S_01064	Cutinase		803	-
Mm1218S_01065	ESX-1 secretion system protein eccB1	eccB1_3	1508	+
Mm1218S_01066	Thermophilic serine proteinase precursor		1373	-
Mm1218S_01067	hypothetical protein		1382	-
Mm1218S_01068	ESX-1 secretion system protein EccCa1	eccCa1_2	3665	+
Mm1218S_01069	hypothetical protein		1244	+
Mm1218S_01070	Proteins of 100 residues with WXG		353	+
Mm1218S_01071	Proteins of 100 residues with WXG		296	+
Mm1218S_IGR_160			79	#Mm1218S_01071:Mm1218S_01072
Mm1218S_01072	50S ribosomal protein L13	rplM	443	+
Mm1218S_01073	30S ribosomal protein S9	rpsI	458	+
Mm1218S_01074	Phosphoglucosamine mutase	glmM	1337	+
Mm1218S_01075	hypothetical protein		311	+
Mm1218S_01076	hypothetical protein		1397	+
Mm1218S_01077	Phthiodiolone/phenolphthiodiolone dimycocerosates ketoreductase		1046	-
Mm1218S_01078	Alpha/beta hydrolase family protein		839	-
Mm1218S_01079	hypothetical protein		461	-
Mm1218S_01080	Glutamine--fructose-6-phosphate aminotransferase [isomerizing]	glmS_1	1907	+
Mm1218S_01081	hypothetical protein		842	+
Mm1218S_01082	hypothetical protein		677	+
Mm1218S_01083	Bifunctional NAD(P)H-hydrate repair enzyme Nnr	nnr	1433	+
Mm1218S_01084	Glutamate decarboxylase alpha	gadA	1385	+
Mm1218S_01085	Alanine racemase	alr	1166	+
Mm1218S_01086	AB hydrolase superfamily protein YdjP	ydjP	1121	+
Mm1218S_01087	tRNA threonylcarbamoyladenosine biosynthesis protein TsaE	tsaE	470	+
Mm1218S_01088	tRNA threonylcarbamoyladenosine biosynthesis protein TsaB	tsaB	626	+
Mm1218S_01089	Mycothiol acetyltransferase	mshD_1	476	+
Mm1218S_01090	tRNA N6-adenosine threonylcarbamoyltransferase	tsaD	1031	+
Mm1218S_IGR_161			154	#Mm1218S_01090:Mm1218S_01091
Mm1218S_01091	10 kDa chaperonin	groS	302	+
Mm1218S_01092	60 kDa chaperonin 1	groEL1	1619	+
Mm1218S_IGR_162			91	#Mm1218S_01092:Mm1218S_01093
Mm1218S_01093	hypothetical protein		1220	+
Mm1218S_01094	hypothetical protein		437	-
Mm1218S_IGR_163			116	#Mm1218S_01094:Mm1218S_01095
Mm1218S_01095	putative PPE family protein PPE42		1715	-
Mm1218S_IGR_164			389	#Mm1218S_01095:Mm1218S_01096
Mm1218S_01096	putative PPE family protein PPE42		1694	-
Mm1218S_IGR_165			173	#Mm1218S_01096:Mm1218S_01097
Mm1218S_01097	N-substituted formamide deformylase precursor	nfdA_3	1655	+
Mm1218S_01098	Redox-responsive transcriptional regulator WhiB3	whiB3	308	-
Mm1218S_IGR_166			379	#Mm1218S_01098:Mm1218S_01099
Mm1218S_01099	hypothetical protein		872	+
Mm1218S_01100	ECF RNA polymerase sigma factor SigD	sigD	575	+
Mm1218S_01101	Anti-sigma-D factor RsdA	rsdA	1046	+
Mm1218S_01102	hypothetical protein		413	-
Mm1218S_01103	Inosine-5'-monophosphate dehydrogenase	guaB_1	1598	+
Mm1218S_01104	putative oxidoreductase/MSMEI_1564		1130	+
Mm1218S_IGR_167			56	#Mm1218S_01104:Mm1218S_01105
Mm1218S_01105	putative PPE family protein PPE42		1826	+
Mm1218S_01106	Cholesterol oxidase	choD_1	1745	+
Mm1218S_01107	putative dioxygenase/MT3514		896	-
Mm1218S_01108	HTH-type transcriptional repressor KstR2	kstR2_5	509	+
Mm1218S_01109	Alpha%2Calpha-trehalose phosphorylase	treP	2384	-
Mm1218S_01110	putative glycosyl hydrolase/MT2062		740	-
Mm1218S_IGR_168			33	#Mm1218S_01110:Mm1218S_01111
Mm1218S_01111	SnoaL-like domain protein		395	-
Mm1218S_01112	HTH-type transcriptional regulator RutR	rutR_2	617	+
Mm1218S_01113	Antiseptic resistance protein	qacA_1	1556	-
Mm1218S_01114	HTH-type transcriptional regulator YodB	yodB	683	+
Mm1218S_01115	GMP synthase [glutamine-hydrolyzing]	guaA	1529	+
Mm1218S_01116	hypothetical protein		689	-
Mm1218S_01117	hypothetical protein		659	+
Mm1218S_01118	DNA polymerase IV	dinB_1	1529	+
Mm1218S_01119	Pyrimidine-specific ribonucleoside hydrolase RihA	rihA	950	-
Mm1218S_01120	Fatty acyl-CoA reductase	acr1_5	2012	-
Mm1218S_01121	Putative phosphoserine phosphatase 2	pspB_1	713	-
Mm1218S_01122	MaoC like domain protein		872	+
Mm1218S_01123	Trehalose-phosphate phosphatase	otsB	1172	-
Mm1218S_01124	Putative diacyglycerol O-acyltransferase/MT3481		1334	-
Mm1218S_IGR_169			74	#Mm1218S_01124:Mm1218S_01125
Mm1218S_01125	Error-prone DNA polymerase	dnaE2	3266	+
Mm1218S_01126	Pyridoxamine 5'-phosphate oxidase		410	-
Mm1218S_01127	Coenzyme F420:L-glutamate ligase	fbiB_1	644	+
Mm1218S_01128	PE family protein		1781	-
Mm1218S_IGR_170			21	#Mm1218S_01128:Mm1218S_01129
Mm1218S_01129	tRNA (cytidine(34)-2'-O)-methyltransferase	trmL	464	-
Mm1218S_01130	Magnesium-protoporphyrin O-methyltransferase	bchM	584	+
Mm1218S_IGR_171			57	#Mm1218S_01130:Mm1218S_01131
Mm1218S_01131	osmolarity sensor protein		2735	+
Mm1218S_01132	Roadblock/LC7 domain protein		431	+
Mm1218S_01133	hypothetical protein		386	+
Mm1218S_01134	hypothetical protein		602	+
Mm1218S_01135	Secreted effector protein pipB2	pipB2	560	+
Mm1218S_IGR_172			528	#Mm1218S_01135:Mm1218S_01136
Mm1218S_01136	Putative fatty-acid--CoA ligase fadD21		1946	+
Mm1218S_01137	Putative pyridoxal phosphate-dependent acyltransferase		2447	+
Mm1218S_01138	hypothetical protein		1265	+
Mm1218S_01139	ABC transporter ATP-binding/permease protein		2525	-
Mm1218S_01140	ABC transporter ATP-binding/permease protein		2621	-
Mm1218S_IGR_173			217	#Mm1218S_01140:Mm1218S_01141
Mm1218S_01141	NADH oxidase		1193	-
Mm1218S_01142	Bifunctional protein FolD protein	folD	845	+
Mm1218S_01143	hypothetical protein		293	+
Mm1218S_01144	hypothetical protein		416	-
Mm1218S_IGR_174			94	#Mm1218S_01144:Mm1218S_01145
Mm1218S_01145	putative FAD-linked oxidoreductase YvdP	yvdP_2	1442	+
Mm1218S_IGR_175			88	#Mm1218S_01145:Mm1218S_01146
Mm1218S_01146	Erythronolide synthase%2C modules 3 and 4	eryA_1	9779	+
Mm1218S_10_ncRNA_ASpks			74	#Mm1218S_01147:Mm1218S_01146
Mm1218S_01147	hypothetical protein		296	-
Mm1218S_01148	hypothetical protein		347	-
Mm1218S_01149	Malonyl-[acyl-carrier protein] O-methyltransferase	bioC_2	737	-
Mm1218S_01150	Homoserine O-acetyltransferase	metX	1139	-
Mm1218S_01151	Methionine gamma-lyase	mdeA	1349	-
Mm1218S_11_ncRNA_SAM-IV			119	#Mm1218S_01152:Mm1218S_01151
Mm1218S_01152	Isocitrate dehydrogenase [NADP]	icd_2	1226	+
Mm1218S_01153	Putative aminoacrylate hydrolase RutD	rutD	800	-
Mm1218S_01154	Tryptophan--tRNA ligase	trpS	1019	+
Mm1218S_01155	Inner membrane protein YhjD	yhjD	950	+
Mm1218S_01156	N-acetylglucosamine-6-phosphate deacetylase	nagA	1166	-
Mm1218S_01157	putative metabolite transport protein CsbC	csbC	1349	-
Mm1218S_IGR_176			42	#Mm1218S_01157:Mm1218S_01158
Mm1218S_01158	D-alanyl-D-alanine carboxypeptidase DacB precursor	dacB_1	1247	-
Mm1218S_01159	hypothetical protein		638	+
Mm1218S_01160	Vault protein inter-alpha-trypsin		2318	+
Mm1218S_01161	PE family protein		2645	-
Mm1218S_01162	hypothetical protein		98	-
Mm1218S_IGR_177			36	#Mm1218S_01162:Mm1218S_01163
Mm1218S_01163	ECF RNA polymerase sigma factor SigJ	sigJ_1	962	+
Mm1218S_01164	hypothetical protein		599	-
Mm1218S_01165	hypothetical protein		443	+
Mm1218S_IGR_178			54	#Mm1218S_01165:Mm1218S_01166
Mm1218S_01166	PE family protein		4832	+
Mm1218S_01167	Succinate dehydrogenase iron-sulfur subunit	sdhB	812	-
Mm1218S_01168	Succinate dehydrogenase flavoprotein subunit	sdhA_2	1754	-
Mm1218S_01169	Succinate dehydrogenase/Fumarate reductase transmembrane subunit		467	-
Mm1218S_01170	Succinate dehydrogenase/Fumarate reductase transmembrane subunit		578	-
Mm1218S_01171	Cytidine deaminase	cdd	398	+
Mm1218S_01172	Pyrimidine-nucleoside phosphorylase	pdp	1301	+
Mm1218S_01173	Adenine deaminase		1088	+
Mm1218S_01174	PE family protein		2831	-
Mm1218S_IGR_179			110	#Mm1218S_01174:Mm1218S_01175
Mm1218S_01175	PE family protein		2891	-
Mm1218S_01176	HpcH/HpaI aldolase/citrate lyase family protein		1283	+
Mm1218S_01177	allantoicase	alc	959	+
Mm1218S_01178	Peptidoglycan deacetylase	pgdA_1	914	+
Mm1218S_01179	putative allantoin permease	pucI	1526	-
Mm1218S_01180	HNH endonuclease		1514	-
Mm1218S_01181	Non-heme chloroperoxidase	cpo_1	896	+
Mm1218S_01182	hypothetical protein		1325	-
Mm1218S_01183	Phosphoesterase family protein		839	-
Mm1218S_01184	Uracil phosphoribosyltransferase	upp	623	+
Mm1218S_01185	putative phosphomannomutase		1580	-
Mm1218S_01186	Purine nucleoside phosphorylase	punA	821	-
Mm1218S_01187	p-aminobenzoyl-glutamate hydrolase subunit B	abgB	1181	+
Mm1218S_01188	putative hydrolase YxeP	yxeP	1169	+
Mm1218S_01189	hypothetical protein		887	+
Mm1218S_01190	hypothetical protein		449	-
Mm1218S_01191	NAD(P)H dehydrogenase (quinone)	lpdA	1412	+
Mm1218S_01192	Aerobic glycerol-3-phosphate dehydrogenase	glpD_1	1757	+
Mm1218S_01193	hypothetical protein		182	-
Mm1218S_IGR_180			52	#Mm1218S_01193:Mm1218S_01194
Mm1218S_01194	Ferredoxin-dependent glutamate synthase 2	gltS	1544	+
Mm1218S_01195	hypothetical protein		548	-
Mm1218S_IGR_181			63	#Mm1218S_01195:Mm1218S_01196
Mm1218S_01196	Calcium-transporting ATPase 1		4475	-
Mm1218S_IGR_182			148	#Mm1218S_01196:Mm1218S_01197
Mm1218S_01197	hypothetical protein		665	+
Mm1218S_01198	Magnesium transport protein CorA	corA_1	968	+
Mm1218S_IGR_183			44	#Mm1218S_01198:Mm1218S_01199
Mm1218S_01199	Ribosomal large subunit pseudouridine synthase A	rluA	866	+
Mm1218S_01200	Arylsulfatase	atsA_3	2903	+
Mm1218S_01201	hypothetical protein		320	-
Mm1218S_IGR_184			101	#Mm1218S_01201:Mm1218S_01202
Mm1218S_01202	Phosphate-binding protein PstS 3 precursor	pstS3_1	1118	+
Mm1218S_01203	putative PPE family protein PPE29		1130	+
Mm1218S_01204	Esterase PHB depolymerase		917	+
Mm1218S_01205	Endonuclease 8	nei	764	-
Mm1218S_01206	ATP-dependent RNA helicase DbpA	dbpA	4619	-
Mm1218S_01207	HTH-type transcriptional regulator BetI	betI_9	674	-
Mm1218S_01208	Succinate-semialdehyde dehydrogenase [NADP(+)]	gabD	1595	-
Mm1218S_01209	hypothetical protein		1271	-
Mm1218S_01210	Leucine-responsive regulatory protein	lrp_1	452	+
Mm1218S_01211	putative L-lysine-epsilon aminotransferase	lat	1259	+
Mm1218S_01212	hypothetical protein		377	+
Mm1218S_01213	hypothetical protein		311	+
Mm1218S_IGR_185			334	#Mm1218S_01213:Mm1218S_01214
Mm1218S_01214	Anti-sigma-F factor RsbW	rsbW	437	+
Mm1218S_01215	RNA polymerase sigma factor SigF	sigF	725	+
Mm1218S_01216	HTH-type transcriptional repressor FabR	fabR_2	569	-
Mm1218S_IGR_186			466	#Mm1218S_01216:Mm1218S_01217
Mm1218S_01217	Linear gramicidin synthase subunit B	lgrB_1	9473	+
Mm1218S_01218	Biotin carboxylase	accC_1	1793	-
Mm1218S_01219	Sulfur acceptor protein CsdE	csdE	419	-
Mm1218S_01220	Putative thiosulfate sulfurtransferase SseA	sseA_1	905	-
Mm1218S_01221	Maf-like protein YhdE	yhdE	650	-
Mm1218S_01222	hypothetical protein		311	-
Mm1218S_01223	putative propionyl-CoA carboxylase beta chain 5	accD5_1	1670	-
Mm1218S_01224	Bifunctional ligase/repressor BirA	birA	830	+
Mm1218S_01225	Bacterial membrane flanked domain protein		518	+
Mm1218S_01226	GtrA-like protein		683	-
Mm1218S_01227	N5-carboxyaminoimidazole ribonucleotide synthase	purK	1274	+
Mm1218S_01228	N5-carboxyaminoimidazole ribonucleotide mutase	purE	515	+
Mm1218S_01229	Acyl-CoA dehydrogenase	acdA_4	1169	+
Mm1218S_IGR_187			271	#Mm1218S_01229:Mm1218S_01230
Mm1218S_01230	Response regulator rcp1	rcp1	194	+
Mm1218S_01231	C4-dicarboxylic acid transporter DauA	dauA_1	2246	-
Mm1218S_IGR_188			118	#Mm1218S_01231:Mm1218S_01232
Mm1218S_01232	Succinyl-CoA:(R)-benzylsuccinate CoA-transferase subunit BbsF	bbsF_1	1187	-
Mm1218S_01233	Bacterial regulatory proteins%2C tetR family		644	-
Mm1218S_01234	Cocaine esterase	cocE_1	1706	+
Mm1218S_01235	Cation efflux family protein		701	+
Mm1218S_01236	putative copper-exporting P-type ATPase V	ctpV_2	2198	-
Mm1218S_01237	hypothetical protein		278	-
Mm1218S_01238	hypothetical protein		722	-
Mm1218S_01239	Biofilm regulatory protein A precursor	brpA	1457	-
Mm1218S_01240	dTDP-4-dehydrorhamnose reductase	rmlD	926	+
Mm1218S_01241	N-acetylglucosaminyl-diphospho-decaprenol L-rhamnosyltransferase	wbbL_1	884	+
Mm1218S_01242	D-glycero-alpha-D-manno-heptose 1-phosphate guanylyltransferase	hddC	1076	+
Mm1218S_01243	NUDIX domain protein		548	-
Mm1218S_01244	Modification methylase Eco57IB		1586	-
Mm1218S_01245	Coenzyme F420:L-glutamate ligase	fbiB_2	1364	-
Mm1218S_01246	2-phospho-L-lactate transferase	cofD	989	-
Mm1218S_IGR_189			233	#Mm1218S_01246:Mm1218S_01247
Mm1218S_01247	Transcriptional regulator WhiB2	whiB2_1	383	+
Mm1218S_01248	hypothetical protein		530	-
Mm1218S_IGR_190			499	#Mm1218S_01248:Mm1218S_01249
Mm1218S_01249	Phosphomannomutase/phosphoglucomutase	algC	1400	+
Mm1218S_01250	hypothetical protein		1109	+
Mm1218S_01251	Mannose-6-phosphate isomerase	manA	1226	+
Mm1218S_01252	Putative epoxidase LasC		1418	-
Mm1218S_01253	Putative epoxidase LasC		1394	-
Mm1218S_01254	putative amino acid permease YhdG	yhdG_2	1484	+
Mm1218S_01255	Alkane 1-monooxygenase	alkB_1	1250	+
Mm1218S_01256	Rubredoxin-1	alkF_1	170	+
Mm1218S_01257	Rubredoxin	rubA_1	182	+
Mm1218S_01258	Bacterial regulatory proteins%2C tetR family		650	+
Mm1218S_01259	Adenosylhomocysteinase	ahcY	1478	+
Mm1218S_IGR_191			372	#Mm1218S_01259:Mm1218S_01260
Mm1218S_01260	PE family protein		1697	+
Mm1218S_IGR_192			241	#Mm1218S_01260:Mm1218S_01261
Mm1218S_01261	putative PPE family protein PPE42		2084	+
Mm1218S_01262	Thymidylate kinase	tmk	653	+
Mm1218S_01263	DNA-binding response regulator MtrA	mtrA	686	+
Mm1218S_01264	Sensor histidine kinase MtrB	mtrB	1679	+
Mm1218S_01265	Lipoprotein LpqB precursor	lpqB	1778	+
Mm1218S_01266	hypothetical protein		830	+
Mm1218S_01267	Orotate phosphoribosyltransferase	pyrE_2	548	+
Mm1218S_IGR_193			182	#Mm1218S_01267:Mm1218S_01268
Mm1218S_01268	Ribosome-associated factor Y		689	+
Mm1218S_01269	Protein translocase subunit SecA	secA_1	2852	+
Mm1218S_01270	putative multidrug resistance protein EmrY	emrY_1	3230	+
Mm1218S_01271	NnrU protein		755	+
Mm1218S_01272	K(+)/H(+) antiporter subunit KhtT	khtT	482	+
Mm1218S_01273	K(+)/H(+) antiporter YhaU	yhaU	1145	+
Mm1218S_01274	hypothetical protein		539	-
Mm1218S_IGR_194			47	#Mm1218S_01274:Mm1218S_01275
Mm1218S_01275	putative diacyglycerol O-acyltransferase tgs3	tgs3	1295	+
Mm1218S_01276	hypothetical protein		164	+
Mm1218S_01277	Polyphosphate kinase 2 (PPK2)		872	+
Mm1218S_01278	hypothetical protein		500	+
Mm1218S_01279	Stearoyl-CoA 9-desaturase electron transfer partner		1154	+
Mm1218S_01280	Stearoyl-CoA 9-desaturase	desA3_2	1286	+
Mm1218S_IGR_195			69	#Mm1218S_01280:Mm1218S_01281
Mm1218S_01281	Stearoyl-CoA 9-desaturase	desA3_3	1286	+
Mm1218S_01282	Putative acyltransferase	fadA_1	1181	-
Mm1218S_01283	HTH-type transcriptional activator HxlR	hxlR	473	+
Mm1218S_01284	Putative ribosome biogenesis GTPase RsgA	rsgA	992	-
Mm1218S_01285	3-phosphoshikimate 1-carboxyvinyltransferase	aroA	1295	-
Mm1218S_01286	Putative SOS response-associated peptidase YedK	yedK	782	+
Mm1218S_01287	3-hydroxyadipyl-CoA dehydrogenase	paaH	884	+
Mm1218S_01288	hypothetical protein		1307	+
Mm1218S_01289	hypothetical protein		176	-
Mm1218S_IGR_196			455	#Mm1218S_01289:Mm1218S_01290
Mm1218S_01290	Putative HTH-type transcriptional regulator/MT0914		2729	+
Mm1218S_IGR_197			628	#Mm1218S_01290:Mm1218S_01291
Mm1218S_01291	ESX-1 secretion-associated protein EspA	espA_1	1298	+
Mm1218S_01292	hypothetical protein		314	+
Mm1218S_01293	ESX-1 secretion-associated protein EspD	espD_1	614	+
Mm1218S_IGR_198			63	#Mm1218S_01293:Mm1218S_01294
Mm1218S_01294	hypothetical protein		596	+
Mm1218S_01295	ESX-1 secretion-associated protein EspB	espB_3	1520	+
Mm1218S_01296	Nucleoid-associated protein YbaB	ybaB_1	347	+
Mm1218S_01297	ESX-1 secretion-associated protein EspK	espK_3	2132	+
Mm1218S_01298	Cys-tRNA(Pro)/Cys-tRNA(Cys) deacylase YbaK	ybaK	455	-
Mm1218S_01299	putative NAD-dependent oxidoreductase		848	-
Mm1218S_IGR_199			40	#Mm1218S_01299:Mm1218S_01300
Mm1218S_01300	ECF RNA polymerase sigma factor SigH	sigH	767	+
Mm1218S_01301	Anti-sigma factor RshA	rshA	305	+
Mm1218S_IGR_200			178	#Mm1218S_01301:Mm1218S_01302
Mm1218S_01302	Biotinylated protein TB7.3		239	+
Mm1218S_01303	putative sensor histidine kinase pdtaS	pdtaS	1499	+
Mm1218S_01304	Transcriptional regulator WhiB1	whiB1	254	-
Mm1218S_IGR_201			124	#Mm1218S_01304:Mm1218S_01305
Mm1218S_01305	Putative lipid kinase		965	-
Mm1218S_01306	hypothetical protein		425	+
Mm1218S_01307	putative acetyltransferase		482	-
Mm1218S_01308	Isochorismate synthase DhbC	dhbC	974	-
Mm1218S_01309	Phosphoserine phosphatase 1	pspA_2	599	-
Mm1218S_01310	Sporulation initiation inhibitor protein Soj	soj_1	800	+
Mm1218S_01311	hypothetical protein		1214	-
Mm1218S_01312	DEAD-box ATP-dependent RNA helicase CshA	cshA	1553	-
Mm1218S_IGR_202			103	#Mm1218S_01312:Mm1218S_01313
Mm1218S_01313	hypothetical protein		695	+
Mm1218S_01314	hypothetical protein		950	-
Mm1218S_01315	hypothetical protein		245	+
Mm1218S_01316	HTH-type transcriptional repressor KstR2	kstR2_6	683	-
Mm1218S_IGR_203			68	#Mm1218S_01316:Mm1218S_01317
Mm1218S_01317	hypothetical protein		983	+
Mm1218S_01318	putative adenylyltransferase/sulfurtransferase MoeZ	moeZ	1181	+
Mm1218S_01319	hypothetical protein		854	+
Mm1218S_01320	Methylated-DNA--protein-cysteine methyltransferase	ogt_1	308	-
Mm1218S_01321	Haloalkane dehalogenase	dhaA_1	785	-
Mm1218S_01322	hypothetical protein		233	-
Mm1218S_01323	hypothetical protein		842	+
Mm1218S_01324	ATP-dependent DNA helicase PcrA	pcrA	3161	+
Mm1218S_01325	ATP-dependent DNA helicase UvrD1	uvrD1_1	3308	+
Mm1218S_01326	Voltage-gated potassium channel Kch	kch_1	1070	+
Mm1218S_01327	NADH pyrophosphatase	nudC	926	+
Mm1218S_01328	hypothetical protein		692	-
Mm1218S_IGR_204			58	#Mm1218S_01328:Mm1218S_01329
Mm1218S_01329	Putative glutaredoxin.1/MT3292		254	-
Mm1218S_01330	ATP-dependent DNA helicase UvrD2	uvrD2	2108	+
Mm1218S_01331	hypothetical protein		152	+
Mm1218S_01332	putative transcriptional regulator WhiB7	whiB7	269	+
Mm1218S_01333	putative protein kinase UbiB	ubiB_2	1343	-
Mm1218S_IGR_205			32	#Mm1218S_01333:Mm1218S_01334
Mm1218S_01334	hypothetical protein		173	+
Mm1218S_01335	hypothetical protein		839	-
Mm1218S_01336	hypothetical protein		1400	-
Mm1218S_01337	Lon protease	lon_2	998	+
Mm1218S_01338	hypothetical protein		2987	+
Mm1218S_01339	F420-dependent glucose-6-phosphate dehydrogenase	fgd_1	998	-
Mm1218S_IGR_206			84	#Mm1218S_01339:Mm1218S_tRNA9_Met_CAT
Mm1218S_tRNA9_Met_CAT			76	+
Mm1218S_IGR_207			132	#Mm1218S_tRNA9_Met_CAT:Mm1218S_01341
Mm1218S_01341	FK506-binding protein	fkbP	374	+
Mm1218S_IGR_208			137	#Mm1218S_01341:Mm1218S_01342
Mm1218S_01342	Arylsulfatase	atsA_4	2303	+
Mm1218S_01343	hypothetical protein		461	+
Mm1218S_01344	Pyrimidine monooxygenase RutA	rutA_1	932	+
Mm1218S_01345	anaerobic benzoate catabolism transcriptional regulator		1430	-
Mm1218S_01346	2-methylcitrate dehydratase	prpD	1505	+
Mm1218S_01347	Methylisocitrate lyase	prpB_2	917	+
Mm1218S_01348	Citrate synthase	gltA	1145	+
Mm1218S_IGR_209			196	#Mm1218S_01348:Mm1218S_01349
Mm1218S_01349	hypothetical protein		518	+
Mm1218S_01350	hypothetical protein		233	+
Mm1218S_01351	hypothetical protein		734	+
Mm1218S_01352	hypothetical protein		377	+
Mm1218S_01353	SnoaL-like domain protein		404	+
Mm1218S_01354	Pseudooxynicotine oxidase	pao_1	1391	-
Mm1218S_01355	Non-heme chloroperoxidase	cpo_2	980	+
Mm1218S_01356	Putrescine oxidase	puo_1	1319	-
Mm1218S_01357	Phthiodiolone/phenolphthiodiolone dimycocerosates ketoreductase		998	+
Mm1218S_01358	PE family protein		2594	-
Mm1218S_01359	hypothetical protein		1124	-
Mm1218S_01360	Putative aminoglycoside phosphotransferase		1136	-
Mm1218S_01361	Bacterial regulatory proteins%2C tetR family		602	+
Mm1218S_01362	7-alpha-hydroxysteroid dehydrogenase	hdhA_1	866	+
Mm1218S_01363	hypothetical protein		980	+
Mm1218S_01364	hypothetical protein		482	+
Mm1218S_01365	ATPase RavA	ravA	968	+
Mm1218S_01366	hypothetical protein		1352	+
Mm1218S_01367	hypothetical protein		449	+
Mm1218S_IGR_210			61	#Mm1218S_01367:Mm1218S_01368
Mm1218S_01368	putative PPE family protein PPE42		1898	+
Mm1218S_IGR_211			145	#Mm1218S_01368:Mm1218S_01369
Mm1218S_01369	hypothetical protein		173	+
Mm1218S_IGR_212			229	#Mm1218S_01369:Mm1218S_01370
Mm1218S_01370	putative PPE family protein PPE42		1880	+
Mm1218S_01371	NADH-quinone oxidoreductase subunit N	nuoN	1586	-
Mm1218S_01372	NADH-quinone oxidoreductase subunit M	nuoM	1586	-
Mm1218S_01373	NADH-quinone oxidoreductase subunit 12		1901	-
Mm1218S_01374	NADH-quinone oxidoreductase subunit 11		299	-
Mm1218S_01375	NADH-quinone oxidoreductase subunit J	nuoJ	788	-
Mm1218S_01376	NADH-quinone oxidoreductase subunit 9	nqo9	545	-
Mm1218S_01377	NADH-quinone oxidoreductase subunit 8	nqo8	1274	-
Mm1218S_01378	NADH-quinone oxidoreductase subunit 3	nqo3	2417	-
Mm1218S_01379	NADH-quinone oxidoreductase subunit F	nuoF	1346	-
Mm1218S_01380	NADH-quinone oxidoreductase subunit E	nuoE	755	-
Mm1218S_01381	NADH-quinone oxidoreductase subunit 4	nqo4	1298	-
Mm1218S_01382	NADH-quinone oxidoreductase subunit C 1	nuoC1	716	-
Mm1218S_01383	NADH-quinone oxidoreductase subunit 6	nqo6	554	-
Mm1218S_01384	NAD(P)H-quinone oxidoreductase subunit 3	ndhC	488	-
Mm1218S_IGR_213			155	#Mm1218S_01384:Mm1218S_01385
Mm1218S_01385	putative PPE family protein PPE42		1352	+
Mm1218S_IGR_214			22	#Mm1218S_01385:Mm1218S_01386
Mm1218S_01386	Phospholipase C 1 precursor	plcA_2	1586	+
Mm1218S_01387	putative response regulatory protein/MT3230		449	-
Mm1218S_01388	Protein YceI	yceI	539	-
Mm1218S_01389	SnoaL-like domain protein		410	-
Mm1218S_01390	hypothetical protein		341	-
Mm1218S_01391	Putative aminoglycoside phosphotransferase		962	-
Mm1218S_01392	Acyl-CoA dehydrogenase	acdA_5	1238	-
Mm1218S_01393	HTH-type transcriptional repressor AcnR	acnR_2	641	-
Mm1218S_01394	Hydroxymethylglutaryl-CoA lyase YngG	yngG	896	-
Mm1218S_01395	Succinyl-CoA:(R)-benzylsuccinate CoA-transferase subunit BbsF	bbsF_2	1205	-
Mm1218S_01396	Alpha/beta hydrolase family protein		1190	-
Mm1218S_01397	Homogentisate 1%2C2-dioxygenase	hmgA	1103	-
Mm1218S_IGR_215			156	#Mm1218S_01397:Mm1218S_01398
Mm1218S_01398	putative PPE family protein PPE42		1982	+
Mm1218S_01399	Quinone oxidoreductase 1	qorA_1	971	-
Mm1218S_01400	putative acrylyl-CoA reductase AcuI	acuI	998	-
Mm1218S_01401	Amidohydrolase		974	-
Mm1218S_01402	Biphenyl-2%2C3-diol 1%2C2-dioxygenase	bphC	1040	-
Mm1218S_01403	4%2C5:9%2C10-diseco-3-hydroxy-5%2C9%2C17-trioxoandrosta-1(10)%2C2-diene-4-oate hydrolase	hsaD_1	863	-
Mm1218S_01404	3-(3-hydroxy-phenyl)propionate/3-hydroxycinnamic acid hydroxylase	mhpA_1	1613	-
Mm1218S_01405	HTH-type transcriptional regulator AcrR	acrR_1	668	+
Mm1218S_01406	Acetaldehyde dehydrogenase	mhpF_1	1010	+
Mm1218S_01407	4-hydroxy-2-oxovalerate aldolase	mhpE	1034	+
Mm1218S_01408	Alpha-acetolactate decarboxylase	alsD	776	+
Mm1218S_01409	Acetolactate synthase	alsS_1	203	+
Mm1218S_IGR_216			327	#Mm1218S_01409:Mm1218S_01410
Mm1218S_01410	hypothetical protein		770	+
Mm1218S_01411	hypothetical protein		230	-
Mm1218S_01412	hypothetical protein		176	-
Mm1218S_IGR_217			332	#Mm1218S_01412:Mm1218S_01413
Mm1218S_01413	PE family protein		278	+
Mm1218S_01414	putative PPE family protein PPE47/PPE48		152	+
Mm1218S_IGR_218			100	#Mm1218S_01414:Mm1218S_01415
Mm1218S_01415	hypothetical protein		230	-
Mm1218S_01416	putative PPE family protein PPE29		1175	+
Mm1218S_IGR_219			568	#Mm1218S_01416:Mm1218S_01417
Mm1218S_01417	hypothetical protein		275	+
Mm1218S_01418	hypothetical protein		359	+
Mm1218S_IGR_220			415	#Mm1218S_01418:Mm1218S_01419
Mm1218S_01419	Ferrous iron transport protein B	feoB	1940	+
Mm1218S_01420	Fe/S biogenesis protein NfuA	nfuA_1	545	+
Mm1218S_IGR_221			596	#Mm1218S_01420:Mm1218S_01421
Mm1218S_01421	Linear gramicidin synthase subunit D	lgrD_3	1592	+
Mm1218S_IGR_222			843	#Mm1218S_01421:Mm1218S_01422
Mm1218S_01422	Acetolactate synthase	alsS_2	266	+
Mm1218S_01423	Acyl-CoA dehydrogenase	acdA_6	1205	-
Mm1218S_01424	Acyl-CoA dehydrogenase	acdA_7	1397	-
Mm1218S_01425	Histidinol-phosphatase	hisN	788	-
Mm1218S_01426	hypothetical protein		317	+
Mm1218S_01427	putative PPE family protein PPE29		1148	-
Mm1218S_IGR_223			381	#Mm1218S_01427:Mm1218S_01428
Mm1218S_01428	putative PPE family protein PPE29		1145	-
Mm1218S_IGR_224			778	#Mm1218S_01428:Mm1218S_01429
Mm1218S_01429	Universal stress protein/MT3220		794	+
Mm1218S_01430	Transcriptional regulatory protein DevR (DosR)	devR_1	650	+
Mm1218S_01431	Redox sensor histidine kinase response regulator DevS	devS_2	1757	+
Mm1218S_01432	Putative NAD(P)H nitroreductase/MT3217		998	-
Mm1218S_IGR_225			32	#Mm1218S_01432:Mm1218S_01433
Mm1218S_01433	putative diacyglycerol O-acyltransferase tgs1	tgs1_1	1388	+
Mm1218S_01434	hypothetical protein		416	+
Mm1218S_01435	Pyridoxamine 5'-phosphate oxidase		428	-
Mm1218S_01436	Putative NAD(P)H nitroreductase acg	acg_1	1052	-
Mm1218S_01437	hypothetical protein		314	+
Mm1218S_01438	hypothetical protein		1061	+
Mm1218S_01439	hypothetical protein		203	+
Mm1218S_01440	putative FAD-linked oxidoreductase		1592	+
Mm1218S_01441	NADPH-ferredoxin reductase FprA	fprA_1	1370	-
Mm1218S_01442	Peptide chain release factor 2	prfB	1115	+
Mm1218S_01443	putative MscS family protein YkuT	ykuT_1	986	+
Mm1218S_01444	hypothetical protein		500	+
Mm1218S_01445	Cell division ATP-binding protein FtsE	ftsE	689	+
Mm1218S_01446	Cell division protein FtsX	ftsX	893	+
Mm1218S_01447	SsrA-binding protein	smpB	506	+
Mm1218S_01448	hypothetical protein		869	-
Mm1218S_01449	hypothetical protein		2339	-
Mm1218S_IGR_226			185	#Mm1218S_01449:Mm1218S_01450
Mm1218S_01450	ATP-dependent zinc metalloprotease FtsH	ftsH_3	1235	+
Mm1218S_01451	Tetratricopeptide repeat protein		1028	+
Mm1218S_01452	hypothetical protein		845	+
Mm1218S_12_ncRNA_tmRNA			367	#Mm1218S_01452:Mm1218S_01454
Mm1218S_01454	Tyrosine recombinase XerC	xerC_1	1157	+
Mm1218S_01455	hypothetical protein		575	+
Mm1218S_01456	hypothetical protein		233	-
Mm1218S_01457	hypothetical protein		443	-
Mm1218S_01458	hypothetical protein		590	-
Mm1218S_01459	hypothetical protein		587	-
Mm1218S_01460	hypothetical protein		347	-
Mm1218S_01461	hypothetical protein		1070	-
Mm1218S_01462	hypothetical protein		644	+
Mm1218S_01463	Transcriptional regulator ClgR	clgR_1	332	+
Mm1218S_01464	hypothetical protein		215	+
Mm1218S_01465	hypothetical protein		1010	+
Mm1218S_01466	hypothetical protein		236	+
Mm1218S_01467	hypothetical protein		335	+
Mm1218S_01468	hypothetical protein		293	-
Mm1218S_01469	hypothetical protein		296	+
Mm1218S_01470	Helix-turn-helix domain protein		191	+
Mm1218S_01471	hypothetical protein		284	+
Mm1218S_01472	hypothetical protein		221	+
Mm1218S_01473	hypothetical protein		350	+
Mm1218S_01474	hypothetical protein		260	+
Mm1218S_01475	hypothetical protein		419	+
Mm1218S_01476	hypothetical protein		332	+
Mm1218S_01477	hypothetical protein		716	+
Mm1218S_01478	hypothetical protein		335	+
Mm1218S_01479	hypothetical protein		164	+
Mm1218S_01480	hypothetical protein		230	+
Mm1218S_01481	YqaJ-like viral recombinase domain protein		1079	+
Mm1218S_01482	NUMOD4 motif protein		500	+
Mm1218S_01483	RecT family protein		1136	+
Mm1218S_01484	hypothetical protein		863	+
Mm1218S_01485	hypothetical protein		269	+
Mm1218S_IGR_227			137	#Mm1218S_01485:Mm1218S_01486
Mm1218S_01486	hypothetical protein		359	+
Mm1218S_01487	hypothetical protein		176	+
Mm1218S_01488	hypothetical protein		389	+
Mm1218S_01489	hypothetical protein		167	+
Mm1218S_01490	hypothetical protein		290	+
Mm1218S_IGR_228			90	#Mm1218S_01490:Mm1218S_01491
Mm1218S_01491	hypothetical protein		884	+
Mm1218S_01492	NUMOD4 motif protein		584	+
Mm1218S_01493	hypothetical protein		188	+
Mm1218S_01494	hypothetical protein		242	+
Mm1218S_01495	hypothetical protein		293	+
Mm1218S_01496	hypothetical protein		509	+
Mm1218S_01497	putative ATPase YjoB	yjoB	1280	+
Mm1218S_01498	hypothetical protein		191	+
Mm1218S_01499	Transcriptional regulator WhiB2	whiB2_2	524	+
Mm1218S_01500	hypothetical protein		209	+
Mm1218S_01501	hypothetical protein		1274	+
Mm1218S_01502	hypothetical protein		353	+
Mm1218S_IGR_229			23	#Mm1218S_01502:Mm1218S_01503
Mm1218S_01503	hypothetical protein		407	+
Mm1218S_01504	hypothetical protein		392	-
Mm1218S_01505	YcfA-like protein		203	-
Mm1218S_IGR_230			63	#Mm1218S_01505:Mm1218S_01506
Mm1218S_01506	hypothetical protein		545	+
Mm1218S_01507	hypothetical protein		227	+
Mm1218S_01508	hypothetical protein		260	+
Mm1218S_01509	hypothetical protein		176	+
Mm1218S_01510	hypothetical protein		377	+
Mm1218S_IGR_231			94	#Mm1218S_01510:Mm1218S_01511
Mm1218S_01511	hypothetical protein		485	+
Mm1218S_01512	Phage Terminase		1682	+
Mm1218S_01513	Phage portal protein%2C SPP1 Gp6-like		1571	+
Mm1218S_01514	hypothetical protein		1217	+
Mm1218S_01515	hypothetical protein		656	+
Mm1218S_01516	hypothetical protein		710	+
Mm1218S_01517	hypothetical protein		1061	+
Mm1218S_01518	hypothetical protein		317	+
Mm1218S_01519	hypothetical protein		431	+
Mm1218S_01520	hypothetical protein		386	+
Mm1218S_01521	hypothetical protein		407	+
Mm1218S_01522	hypothetical protein		419	+
Mm1218S_01523	hypothetical protein		428	+
Mm1218S_IGR_232			94	#Mm1218S_01523:Mm1218S_01524
Mm1218S_01524	Fibronectin type III domain protein		863	+
Mm1218S_01525	hypothetical protein		722	+
Mm1218S_IGR_233			127	#Mm1218S_01525:Mm1218S_01526
Mm1218S_01526	hypothetical protein		5045	+
Mm1218S_01527	hypothetical protein		917	+
Mm1218S_01528	hypothetical protein		356	+
Mm1218S_01529	hypothetical protein		1793	+
Mm1218S_01530	hypothetical protein		3461	+
Mm1218S_01531	hypothetical protein		677	+
Mm1218S_01532	hypothetical protein		125	+
Mm1218S_01533	hypothetical protein		203	+
Mm1218S_01534	hypothetical protein		1217	+
Mm1218S_01535	hypothetical protein		212	+
Mm1218S_01536	hypothetical protein		959	+
Mm1218S_01537	hypothetical protein		266	+
Mm1218S_01538	hypothetical protein		410	+
Mm1218S_01539	hypothetical protein		278	+
Mm1218S_01540	hypothetical protein		287	-
Mm1218S_01541	hypothetical protein		281	-
Mm1218S_01542	hypothetical protein		368	-
Mm1218S_01543	hypothetical protein		443	-
Mm1218S_IGR_234			202	#Mm1218S_01543:Mm1218S_01544
Mm1218S_01544	PE family protein		1505	-
Mm1218S_01545	hypothetical protein		410	-
Mm1218S_01546	hypothetical protein		749	-
Mm1218S_IGR_235			1388	#Mm1218S_01546:Mm1218S_01547
Mm1218S_01547	hypothetical protein		275	-
Mm1218S_01548	hypothetical protein		581	+
Mm1218S_IGR_236			473	#Mm1218S_01548:Mm1218S_01549
Mm1218S_01549	hypothetical protein		161	-
Mm1218S_IGR_237			783	#Mm1218S_01549:Mm1218S_01550
Mm1218S_01550	hypothetical protein		179	+
Mm1218S_01551	hypothetical protein		329	+
Mm1218S_IGR_238			400	#Mm1218S_01551:Mm1218S_01552
Mm1218S_01552	hypothetical protein		152	-
Mm1218S_IGR_239			102	#Mm1218S_01552:Mm1218S_01553
Mm1218S_01553	hypothetical protein		266	+
Mm1218S_01554	hypothetical protein		263	-
Mm1218S_IGR_240			70	#Mm1218S_01554:Mm1218S_01555
Mm1218S_01555	MspA		719	+
Mm1218S_01556	Glyoxalase-like domain protein		866	-
Mm1218S_01557	hypothetical protein		686	-
Mm1218S_01558	Transcriptional regulator PadR-like family protein		617	-
Mm1218S_01559	hypothetical protein		821	+
Mm1218S_IGR_241			574	#Mm1218S_01559:Mm1218S_01560
Mm1218S_01560	putative PPE family protein PPE42		1625	+
Mm1218S_01561	Glutaminase 1	glsA1	1022	+
Mm1218S_01562	Pyridoxamine 5'-phosphate oxidase		422	+
Mm1218S_01563	putative PPE family protein PPE42		2039	-
Mm1218S_IGR_242			169	#Mm1218S_01563:Mm1218S_01564
Mm1218S_01564	Phytanoyl-CoA dioxygenase (PhyH)		863	-
Mm1218S_01565	hypothetical protein		314	+
Mm1218S_IGR_243			47	#Mm1218S_01565:Mm1218S_01566
Mm1218S_01566	hypothetical protein		488	+
Mm1218S_01567	Sugar-binding cellulase-like protein		1196	-
Mm1218S_IGR_244			41	#Mm1218S_01567:Mm1218S_01568
Mm1218S_01568	putative HTH-type transcriptional regulator YtcD	ytcD	476	-
Mm1218S_01569	Flavin-dependent monooxygenase%2C oxygenase subunit HsaA	hsaA_1	1160	+
Mm1218S_01570	Alkanesulfonate monooxygenase	ssuD_1	974	+
Mm1218S_01571	Putative NADP-dependent oxidoreductase YfmJ	yfmJ_2	1007	+
Mm1218S_01572	Carboxylate-amine ligase YbdK	ybdK_2	1475	-
Mm1218S_01573	Nucleoside triphosphate pyrophosphohydrolase	mazG_1	938	-
Mm1218S_01574	tRNA dimethylallyltransferase	miaA_1	944	-
Mm1218S_01575	LOG family protein ORF6 in fasciation locus	fas6_1	767	-
Mm1218S_01576	hypothetical protein		461	-
Mm1218S_01577	Biotin biosynthesis cytochrome P450	bioI_1	1223	-
Mm1218S_01578	Geranyl diphosphate 2-C-methyltransferase		875	-
Mm1218S_IGR_245			30	#Mm1218S_01578:Mm1218S_01579
Mm1218S_01579	(Dimethylallyl)adenosine tRNA methylthiotransferase MiaB	miaB_1	1589	-
Mm1218S_01580	hypothetical protein		623	-
Mm1218S_IGR_246			47	#Mm1218S_01580:Mm1218S_01581
Mm1218S_01581	Inner membrane protein YedI	yedI	917	+
Mm1218S_01582	Bacilysin biosynthesis oxidoreductase YwfH	ywfH_1	803	-
Mm1218S_01583	transcriptional regulator BetI		767	-
Mm1218S_01584	hypothetical protein		644	-
Mm1218S_01585	Patatin-like phospholipase		1691	-
Mm1218S_01586	SPFH domain / Band 7 family protein		890	-
Mm1218S_01587	hypothetical protein		1463	-
Mm1218S_01588	hypothetical protein		398	+
Mm1218S_01589	Methanesulfonate monooxygenase	msuD_3	827	+
Mm1218S_IGR_247			51	#Mm1218S_01589:Mm1218S_01590
Mm1218S_01590	hypothetical protein		386	+
Mm1218S_01591	Choline-sulfatase	betC	1811	-
Mm1218S_13_ncRNA_Ms_AS-5			44	#Mm1218S_01591:Mm1218S_01592
Mm1218S_01592	Polyketide cyclase / dehydrase and lipid transport		419	-
Mm1218S_01593	N-substituted formamide deformylase precursor	nfdA_4	1673	-
Mm1218S_01594	Putative thiazole biosynthetic enzyme		1424	-
Mm1218S_01595	hypothetical protein		1817	-
Mm1218S_IGR_248			32	#Mm1218S_01595:Mm1218S_01596
Mm1218S_01596	hypothetical protein		1277	+
Mm1218S_01597	Malyl-CoA lyase	mcl1_1	917	+
Mm1218S_01598	hypothetical protein		1274	-
Mm1218S_01599	hypothetical protein		356	+
Mm1218S_01600	Pyrimidine monooxygenase RutA	rutA_2	878	+
Mm1218S_01601	Lysine N-acyltransferase MbtK	mbtK	623	+
Mm1218S_01602	hypothetical protein		1106	-
Mm1218S_01603	Putative fluoride ion transporter CrcB	crcB_1	374	-
Mm1218S_01604	Putative fluoride ion transporter CrcB	crcB_2	395	-
Mm1218S_01605	Phosphoglucomutase	pgm	1631	+
Mm1218S_tRNA10_Ala_GGC			72	+
Mm1218S_IGR_249			197	#Mm1218S_tRNA10_Ala_GGC:Mm1218S_01607
Mm1218S_01607	hypothetical protein		152	-
Mm1218S_IGR_250			16932	#Mm1218S_01607:Mm1218S_14_ncRNA_ALIL
Mm1218S_14_ncRNA_ALIL			130	#Mm1218S_IGR_250:Mm1218S_IGR_251
Mm1218S_IGR_251			167	#Mm1218S_14_ncRNA_ALIL:Mm1218S_01609
Mm1218S_01609	Putative S-adenosyl-L-methionine-dependent methyltransferase		956	+
Mm1218S_01610	Cypemycin methyltransferase	cypM_1	728	+
Mm1218S_01611	HTH-type transcriptional regulator BetI	betI_10	623	+
Mm1218S_IGR_252			258	#Mm1218S_01611:Mm1218S_01612
Mm1218S_01612	Transposase		281	+
Mm1218S_01613	Integrase core domain protein		689	+
Mm1218S_01614	hypothetical protein		389	+
Mm1218S_01615	PE family protein		608	-
Mm1218S_IGR_253			191	#Mm1218S_01615:Mm1218S_01616
Mm1218S_01616	6'''-hydroxyparomomycin C oxidase	livQ	1973	+
Mm1218S_01617	hypothetical protein		1265	-
Mm1218S_IGR_254			120	#Mm1218S_01617:Mm1218S_01618
Mm1218S_01618	Diacylglycerol acyltransferase		890	+
Mm1218S_01619	Putative diacyglycerol O-acyltransferase/MT1468		1532	+
Mm1218S_01620	Long-chain-fatty-acid--CoA ligase	lcfB_4	1487	+
Mm1218S_01621	Putative succinate-semialdehyde dehydrogenase [NADP(+)] 2	gabD2_1	1547	+
Mm1218S_01622	Metallo-beta-lactamase superfamily protein		1880	-
Mm1218S_01623	hypothetical protein		551	-
Mm1218S_01624	hypothetical protein		248	-
Mm1218S_01625	HTH-type transcriptional regulator BetI	betI_11	578	-
Mm1218S_01626	Multidrug transporter EmrE	emrE	323	-
Mm1218S_IGR_255			597	#Mm1218S_01626:Mm1218S_01627
Mm1218S_01627	hypothetical protein		293	+
Mm1218S_01628	Multidrug resistance protein MdtH	mdtH_2	1238	+
Mm1218S_IGR_256			118	#Mm1218S_01628:Mm1218S_01629
Mm1218S_01629	FAD dependent oxidoreductase		971	-
Mm1218S_01630	Inositol 2-dehydrogenase/D-chiro-inositol 3-dehydrogenase	iolG	797	-
Mm1218S_01631	UDP-glucose 6-dehydrogenase TuaD	tuaD	1301	-
Mm1218S_01632	UDP-glucose 4-epimerase		950	-
Mm1218S_01633	hypothetical protein		212	+
Mm1218S_IGR_257			541	#Mm1218S_01633:Mm1218S_01634
Mm1218S_01634	hypothetical protein		323	-
Mm1218S_01635	Carbon starvation protein A	cstA	2276	-
Mm1218S_IGR_258			208	#Mm1218S_01635:Mm1218S_01636
Mm1218S_01636	Multicopper oxidase mco	mco	1649	+
Mm1218S_01637	hypothetical protein		719	+
Mm1218S_01638	hypothetical protein		770	+
Mm1218S_01639	HTH-type transcriptional regulator Cmr	cmr	734	-
Mm1218S_01640	hypothetical protein		569	+
Mm1218S_01641	Putative DNA ligase-like protein/MT0965		1541	-
Mm1218S_01642	3-oxoacyl-[acyl-carrier-protein] reductase FabG	fabG_3	758	+
Mm1218S_01643	Acryloyl-CoA reductase (NADH)	acrC_1	2165	+
Mm1218S_01644	putative HTH-type transcriptional regulator YybR	yybR	674	-
Mm1218S_01645	Demethylmenaquinone methyltransferase	ubiE_2	830	+
Mm1218S_01646	hypothetical protein		350	-
Mm1218S_01647	lipid-transfer protein		1193	+
Mm1218S_01648	HTH-type transcriptional regulator LutR	lutR_2	1448	+
Mm1218S_01649	hypothetical protein		962	+
Mm1218S_01650	hypothetical protein		152	-
Mm1218S_IGR_259			152	#Mm1218S_01650:Mm1218S_01651
Mm1218S_01651	hypothetical protein		530	+
Mm1218S_01652	Putative cytochrome P450 120		1478	-
Mm1218S_01653	HTH-type transcriptional regulator EthR	ethR_1	653	+
Mm1218S_01654	Putative oxidoreductase SadH	sadH_1	875	+
Mm1218S_01655	Nucleoid occlusion factor SlmA	slmA_1	602	-
Mm1218S_01656	FMN-dependent NADPH-azoreductase	azr	557	+
Mm1218S_IGR_260			323	#Mm1218S_01656:Mm1218S_01657
Mm1218S_01657	putative PPE family protein PPE42		8264	+
Mm1218S_IGR_261			352	#Mm1218S_01657:Mm1218S_01658
Mm1218S_01658	Glutaredoxin-like protein NrdH	nrdH	239	+
Mm1218S_01659	Putative NrdI-like protein		458	+
Mm1218S_01660	Ribonucleoside-diphosphate reductase subunit alpha	nrdE	2165	+
Mm1218S_01661	HTH-type transcriptional repressor FabR	fabR_3	743	+
Mm1218S_01662	4-hydroxyacetophenone monooxygenase	hapE_3	1550	+
Mm1218S_01663	HTH-type transcriptional regulator BetI	betI_12	545	-
Mm1218S_01664	Polyketide cyclase / dehydrase and lipid transport		446	-
Mm1218S_IGR_262			51	#Mm1218S_01664:Mm1218S_01665
Mm1218S_01665	Ribonucleoside-diphosphate reductase subunit beta nrdF2	nrdF2	974	+
Mm1218S_01666	hypothetical protein		383	+
Mm1218S_01667	NADP-dependent alcohol dehydrogenase C	adhC	1040	-
Mm1218S_01668	putative siderophore-binding lipoprotein YfiY precursor	yfiY	1079	-
Mm1218S_IGR_263			34	#Mm1218S_01668:Mm1218S_01669
Mm1218S_01669	Cytochrome c oxidase subunit 1	ctaD_1	1721	+
Mm1218S_01670	Phosphoserine phosphatase	serB_2	1229	+
Mm1218S_IGR_264			22	#Mm1218S_01670:Mm1218S_01671
Mm1218S_01671	putative HTH-type transcriptional regulator/MT0088		344	+
Mm1218S_01672	Formate hydrogenlyase subunit 7	hycG	479	+
Mm1218S_01673	Hydrogenase-4 component B	hyfB_1	1976	+
Mm1218S_01674	Formate hydrogenlyase subunit 4	hycD	959	+
Mm1218S_01675	Hydrogenase-4 component E	hyfE	662	+
Mm1218S_01676	Hydrogenase-4 component B	hyfB_2	1466	+
Mm1218S_01677	Hydrogenase-4 component G	hyfG	1496	+
Mm1218S_01678	putative ABC transporter ATP-binding protein YlmA	ylmA	842	+
Mm1218S_01679	NUDIX domain protein		842	+
Mm1218S_01680	putative enoyl-CoA hydratase echA17		773	+
Mm1218S_01681	Demethylrebeccamycin-D-glucose O-methyltransferase	rebM_1	983	+
Mm1218S_01682	hypothetical protein		1037	+
Mm1218S_01683	Immunogenic protein MPT64 precursor		683	+
Mm1218S_01684	hypothetical protein		389	-
Mm1218S_01685	Outer membrane protein assembly factor BamB	bamB	1292	-
Mm1218S_01686	Putative acetyltransferase		836	+
Mm1218S_01687	Alpha/beta hydrolase family protein		779	-
Mm1218S_01688	hypothetical protein		545	-
Mm1218S_01689	Deoxyribodipyrimidine photo-lyase	phrA	1343	-
Mm1218S_01690	TspO/MBR family protein		479	-
Mm1218S_01691	Membrane protein YdfJ	ydfJ_3	2114	-
Mm1218S_IGR_265			55	#Mm1218S_01691:Mm1218S_01692
Mm1218S_01692	Beta-lactamase	ampC_1	1208	+
Mm1218S_01693	MarR family protein		503	+
Mm1218S_01694	hypothetical protein		407	-
Mm1218S_01695	SOUL heme-binding protein		641	+
Mm1218S_IGR_266			29	#Mm1218S_01695:Mm1218S_01696
Mm1218S_01696	hypothetical protein		695	+
Mm1218S_01697	Epimerase family protein		1355	-
Mm1218S_01698	1-deoxy-11-beta-hydroxypentalenate dehydrogenase	ptlF_1	977	+
Mm1218S_01699	Glycogen synthase		1340	-
Mm1218S_01700	1%2C4-alpha-glucan branching enzyme		1595	-
Mm1218S_01701	putative S-adenosylmethionine-dependent methyltransferase/MSMEI_2290		818	-
Mm1218S_IGR_267			113	#Mm1218S_01701:Mm1218S_01702
Mm1218S_01702	Electron transfer flavoprotein subunit beta	etfB	791	+
Mm1218S_01703	Electron transfer flavoprotein subunit alpha	etfA	956	+
Mm1218S_01704	hypothetical protein		860	+
Mm1218S_01705	2-acyl-glycerophospho-ethanolamine acyltransferase		836	+
Mm1218S_01706	hypothetical protein		500	+
Mm1218S_01707	Cysteine desulfurase	iscS	1181	+
Mm1218S_01708	tRNA-specific 2-thiouridylase MnmA	mnmA	1091	+
Mm1218S_01709	hypothetical protein		629	-
Mm1218S_01710	methionine synthase		1013	+
Mm1218S_IGR_268			166	#Mm1218S_01710:Mm1218S_01711
Mm1218S_01711	B12 binding domain protein		1496	+
Mm1218S_IGR_269			69	#Mm1218S_01711:Mm1218S_01712
Mm1218S_01712	DNA ligase	ligA_2	2063	+
Mm1218S_01713	Nucleoid occlusion factor SlmA	slmA_2	596	+
Mm1218S_IGR_270			43	#Mm1218S_01713:Mm1218S_01714
Mm1218S_01714	Putative membrane protein mmpS4	mmpS4_7	401	+
Mm1218S_01715	Membrane transport protein mmpL8	mmpL8_8	2897	+
[truncated: 4,665 more rows]

## Sheet: Table S1c Coregenes_1218R_1218S
Table S1c: Core Genes Feature Summary among M. marinum 1218R and 1218S. List of computationally predicted features, including protein-coding sequences (PROKKA)
core genes – 5321 (common to both Mmar 1218R and Mmar 1218S)
Locus_tag (Ref: Mm1218R)	Gene product	Gene symbol
1218R_00001	Chromosomal replication initiator protein DnaA	dnaA
1218R_00002	DNA polymerase III subunit beta	dnaN
1218R_00003	DNA replication and repair protein RecF	recF_1
1218R_00004	hypothetical protein
1218R_00005	DNA gyrase subunit B	gyrB
1218R_00006	DNA gyrase subunit A	gyrA_1
1218R_00007	hypothetical protein
1218R_00010	Trans-aconitate 2-methyltransferase	tam_1
1218R_00011	HTH-type transcriptional activator TipA	tipA
1218R_00012	Cell wall synthesis protein CwsA	cwsA
1218R_00013	Peptidyl-prolyl cis-trans isomerase A	ppiA
1218R_00014	hypothetical protein
1218R_00015	Cell division protein CrgA	crgA
1218R_00016	hypothetical protein
1218R_00017	Anthranilate synthase component 2	trpG
1218R_00018	Serine/threonine-protein kinase PknB	pknB
1218R_00019	Serine/threonine-protein kinase PknA	pknA
1218R_00020	Penicillin-binding protein A	pbpA
1218R_00021	Lipid II flippase FtsW	ftsW_1
1218R_00022	PP2C-family Ser/Thr phosphatase	pstP
1218R_00023	FHA domain-containing protein FhaB	fhaB
1218R_00024	FHA domain-containing protein FhaA	fhaA
1218R_00026	Integrase core domain protein
1218R_00027	Integrase core domain protein
1218R_00028	Transposase
1218R_00029	hypothetical protein
1218R_00030	hypothetical protein
1218R_00031	hypothetical protein
1218R_00032	hypothetical protein
1218R_00033	Gluconate 5-dehydrogenase	gno_1
1218R_00034	hypothetical protein
1218R_00035	Putative osmoprotectant uptake system substrate-binding protein OsmF precursor	osmF_1
1218R_00036	Glycine betaine/carnitine/choline transport system permease protein OpuCB	opuCB
1218R_00037	Glycine betaine/carnitine/choline transport ATP-binding protein OpuCA	opuCA_1
1218R_00038	Choline transport system permease protein OpuBB	opuBB_1
1218R_00039	Cold shock-like protein CspD	cspD
1218R_00040	Membrane dipeptidase (Peptidase family M19)
1218R_00041	Ammonium transporter NrgA	nrgA
1218R_00042	hypothetical protein
1218R_00043	Quercetin 2%2C3-dioxygenase	yhhW_1
1218R_00044	Transcriptional regulator WhiB5	whiB5
1218R_00045	putative HTH-type transcriptional regulator/MT0026
1218R_00046	Peptidoglycan endopeptidase RipA precursor	ripA_1
1218R_00047	Biofilm regulator BssS
1218R_00048	Biofilm regulator BssS
1218R_00049	hypothetical protein
1218R_00050	hypothetical protein
1218R_00051	hypothetical protein
1218R_00052	hypothetical protein
1218R_00053	hypothetical protein
1218R_00054	hypothetical protein
1218R_00055	hypothetical protein
1218R_00056	2-acyl-glycerophospho-ethanolamine acyltransferase
1218R_00057	hypothetical protein
1218R_00058	Sodium Bile acid symporter family protein
1218R_00059	hypothetical protein
1218R_00060	putative lipoprotein LpqN
1218R_00061	Leucine--tRNA ligase	leuS
1218R_00062	putative oxidoreductase
1218R_00063	MarR family protein
1218R_00064	Glutamine transport ATP-binding protein GlnQ	glnQ
1218R_00065	Arginine transport system permease protein ArtQ	artQ
1218R_00066	DNA-binding transcriptional repressor LldR
1218R_00067	Phthiodiolone/phenolphthiodiolone dimycocerosates ketoreductase
1218R_00068	Dihydrolipoyllysine-residue acetyltransferase component of acetoin cleaving system	acoC
1218R_00069	Inositol-3-phosphate synthase	ino1
1218R_00070	Transcriptional regulator PadR-like family protein
1218R_00071	hypothetical protein
1218R_00072	hypothetical protein
1218R_00073	Penicillin-binding protein 1A	ponA1_1
1218R_00074	hypothetical protein
1218R_00075	Isonitrile hydratase	inhA_1
1218R_00076	30S ribosomal protein S6	rpsF
1218R_00077	Single-stranded DNA-binding protein	ssb_1
1218R_00078	30S ribosomal protein S18 1	rpsR1_1
1218R_00079	50S ribosomal protein L9	rplI
1218R_00080	Replicative DNA helicase	dnaB
1218R_00081	D-alanyl-D-alanine carboxypeptidase precursor
1218R_00082	hypothetical protein
1218R_00083	hypothetical protein
1218R_00084	3-oxoadipate enol-lactonase 2	catD
1218R_00085	Acyltransferase papA3	papA3
1218R_00086	hypothetical protein
1218R_00087	putative transport protein HsrA	hsrA_1
1218R_00088	Membrane transport protein mmpL8	mmpL8_1
1218R_00089	Putative membrane protein mmpS4	mmpS4_1
1218R_00090	MbtH-like protein
1218R_00091	Phenolphthiocerol synthesis polyketide synthase type I Pks15/1
1218R_00092	Linear gramicidin synthase subunit D	lgrD_1
1218R_00093	Chorismate pyruvate-lyase
1218R_00094	Phenolphthiocerol synthesis polyketide synthase type I Pks15/1
1218R_00095	Phenolphthiocerol synthesis polyketide synthase type I Pks15/1
1218R_00097	hypothetical protein
1218R_00098	Phenylacetate-coenzyme A ligase
1218R_00099	bifunctional enoyl-CoA hydratase/phosphate acetyltransferase
1218R_00100	Endoglucanase A precursor	cenA
1218R_00101	HTH-type transcriptional regulator BetI	betI_1
1218R_00102	putative lysine decarboxylase
1218R_00103	putative FAD-linked oxidoreductase YvdP	yvdP_1
1218R_00104	PE family protein
1218R_00105	Haloalkane dehalogenase	linB_1
1218R_00106	hypothetical protein
1218R_00107	hypothetical protein
1218R_00108	hypothetical protein
1218R_00109	HTH-type transcriptional repressor KstR2	kstR2_1
1218R_00110	Nitroreductase family protein
1218R_00111	ATP-dependent zinc metalloprotease FtsH	ftsH_1
1218R_00112	Formate dehydrogenase H	fdhF
1218R_00113	Cytochrome P450 107B1
1218R_00114	Putative HTH-type transcriptional regulator/MT0914
1218R_00115	L-threonine 3-dehydrogenase	tdh
1218R_00116	transcriptional regulator SlyA
1218R_00117	hypothetical protein
1218R_00118	Putative alcohol dehydrogenase D	adhD_1
1218R_00119	Terephthalate 1%2C2-dioxygenase%2C reductase component 1	tphA1I
1218R_00120	Methane monooxygenase regulatory protein B	mmoB
1218R_00121	Methane monooxygenase component A beta chain	mmoY
1218R_00122	Methane monooxygenase component A alpha chain	mmoX
1218R_00123	putative transcriptional regulatory protein NarL	narL_1
1218R_00124	Redox sensor histidine kinase response regulator DevS	devS_1
1218R_00125	hypothetical protein
1218R_00126	putative Nudix hydrolase NudL	nudL_1
1218R_00127	Multidrug resistance protein MdtH	mdtH_1
1218R_00128	hypothetical protein
1218R_00129	Amidohydrolase
1218R_00130	Acyl-CoA dehydrogenase	mmgC_1
1218R_00131	Amidohydrolase
1218R_00132	HTH-type transcriptional repressor KstR	kstR_1
1218R_00133	Beta-ketoadipyl-CoA thiolase	pcaF_1
1218R_00134	hypothetical protein
1218R_00135	hypothetical protein
1218R_00136	Organic hydroperoxide resistance transcriptional regulator	ohrR
1218R_00137	hypothetical protein
1218R_00138	CAAX amino terminal protease self- immunity
1218R_00139	hypothetical protein
1218R_00140	Acyl-CoA dehydrogenase	acdA_1
1218R_00141	HTH-type transcriptional repressor KstR2	kstR2_2
1218R_00142	Enhanced intracellular survival protein	eis_1
1218R_00143	hypothetical protein
1218R_00144	SnoaL-like domain protein
1218R_00145	Phthiodiolone/phenolphthiodiolone dimycocerosates ketoreductase
1218R_00146	Phosphotransferase enzyme family protein
1218R_00147	(R)-benzylsuccinyl-CoA dehydrogenase	bbsG_1
1218R_00148	pH-sensitive adenylate cyclase
1218R_00149	Isocitrate dehydrogenase [NADP]	icd_1
1218R_00150	hypothetical protein
1218R_00151	Mannan-binding protein
1218R_00152	hypothetical protein
1218R_00153	hypothetical protein
1218R_00154	hypothetical protein
1218R_00155	3 beta-hydroxysteroid dehydrogenase/Delta 5-->4-isomerase
1218R_00156	Fatty acid desaturase
1218R_00157	Diaminobutyrate--2-oxoglutarate aminotransferase	dat
1218R_00158	L-2%2C4-diaminobutyrate decarboxylase	ddc
1218R_00159	hypothetical protein
1218R_00160	hypothetical protein
1218R_00161	hypothetical protein
1218R_00162	Daunorubicin/doxorubicin resistance ATP-binding protein DrrA	drrA_1
1218R_00163	ABC-2 type transporter
1218R_00164	Acyl carrier protein MbtL	mbtL
1218R_00165	Putative ligase/MSMEI_5285
1218R_00166	putative phospholipid ABC transporter permease protein MlaE	mlaE_1
1218R_00167	putative phospholipid ABC transporter permease protein MlaE	mlaE_2
1218R_00168	mce related protein
1218R_00169	mce related protein
1218R_00170	mce related protein
1218R_00171	mce related protein
1218R_00172	mce related protein
1218R_00173	mce related protein
1218R_00175	hypothetical protein
1218R_00176	ESX-1 secretion system protein eccB1	eccB1_1
1218R_00177	putative PE family protein PE35
1218R_00178	putative PPE family immunogenic protein PPE68
1218R_00179	ESAT-6-like protein EsxB	esxB_1
1218R_00180	6 kDa early secretory antigenic target	esxA_1
1218R_00181	6 kDa early secretory antigenic target	esxA_2
1218R_00182	putative PPE family protein PPE29
1218R_00183	hypothetical protein
1218R_00184	ESAT-6-like protein EsxB	esxB_2
1218R_00185	6 kDa early secretory antigenic target	esxA_3
1218R_00186	hypothetical protein
1218R_00187	hypothetical protein
1218R_00188	ESX-1 secretion-associated protein EspK	espK_1
1218R_00189	ESX-1 secretion-associated protein EspK	espK_2
1218R_00190	hypothetical protein
1218R_00191	ESX-1 secretion-associated protein EspB	espB_1
1218R_00192	ESX-1 secretion-associated protein EspB	espB_2
1218R_00193	HTH-type transcriptional repressor AcnR	acnR_1
1218R_00194	3-oxo-5-alpha-steroid 4-dehydrogenase
1218R_00195	L-serine dehydratase 1	sdaA
1218R_00196	Serine hydroxymethyltransferase 2	glyA2
1218R_00197	Glycine cleavage system H protein	gcvH_1
1218R_00198	Aminomethyltransferase	gcvT_1
1218R_00199	Glycine dehydrogenase (decarboxylating)	gcvP_1
1218R_00200	Naphthalene 1%2C2-dioxygenase subunit alpha	doxB
1218R_00201	D-aminoacylase	dan_1
1218R_00202	Anti-sigma-F factor antagonist RsfB	rsfB_1
1218R_00203	FtsX-like permease family protein
1218R_00204	putative ABC transporter ATP-binding protein/MT0079
1218R_00205	Esterase PHB depolymerase
1218R_00206	Acyltransferase family protein
1218R_00207	hypothetical protein
1218R_00208	hypothetical protein
1218R_00209	hypothetical protein
1218R_00210	transcriptional regulator BetI
1218R_00211	Haloalkane dehalogenase	dhaAF_1
1218R_00212	Transposon Tn10 TetC protein	tetC_1
1218R_00213	hypothetical protein
1218R_00214	Bacterial regulatory proteins%2C tetR family
1218R_00215	Esterase PHB depolymerase
1218R_00216	Transcriptional activatory protein BadR	badR
1218R_00217	hypothetical protein
1218R_00218	3-phenylpropionate/cinnamic acid dioxygenase subunit alpha	hcaE_1
1218R_00219	Copper-exporting P-type ATPase A	copA_1
1218R_00220	hypothetical protein
1218R_00221	Copper chaperone CopZ	copZ
1218R_00222	Polyketide cyclase / dehydrase and lipid transport
1218R_00223	Pyridoxamine 5'-phosphate oxidase
1218R_00224	Alkanal monooxygenase alpha chain	luxA_1
1218R_00225	HTH-type transcriptional regulator SrpR	srpR_1
1218R_00226	HTH-type transcriptional regulator SrpR	srpR_2
1218R_00227	Pentalenolactone D synthase	penE
1218R_00228	4-hydroxyacetophenone monooxygenase	hapE_1
1218R_00229	Putative alcohol dehydrogenase D	adhD_2
1218R_00230	PE family protein
1218R_00231	3-alpha-hydroxysteroid dehydrogenase/carbonyl reductase	hsdA_1
1218R_00232	Malonyl-[acyl-carrier protein] O-methyltransferase	bioC_1
1218R_00233	2%2C3-dehydroadipyl-CoA hydratase	paaF_1
1218R_00234	hypothetical protein
1218R_00235	hypothetical protein
1218R_00236	3-alpha-hydroxysteroid dehydrogenase/carbonyl reductase	hsdA_2
1218R_00237	HTH-type transcriptional regulator BetI	betI_2
1218R_00238	hypothetical protein
1218R_00239	5'-methylthioadenosine/S-adenosylhomocysteine nucleosidase	mtnN
1218R_00240	Polyketide cyclase / dehydrase and lipid transport
1218R_00241	Serine 3-dehydrogenase	sdh_1
1218R_00242	Membrane transport protein mmpL8	mmpL8_2
1218R_00243	Dimodular nonribosomal peptide synthase	dhbF_1
1218R_00244	Phosphopantetheine attachment site
1218R_00245	Putative fatty-acid--CoA ligase FadD10
1218R_00246	FcoT-like thioesterase domain protein
1218R_00247	Alpha-ketoglutarate-dependent taurine dioxygenase	tauD
1218R_00248	putative PPE family protein PPE37
1218R_00249	Leucine carboxyl methyltransferase
1218R_00250	hypothetical protein
1218R_00251	putative copper-exporting P-type ATPase V	ctpV_1
1218R_00252	ECF RNA polymerase sigma factor SigC	sigC_1
1218R_00253	hypothetical protein
1218R_00254	Cytochrome c oxidase caa3 assembly factor (Caa3_CtaG)
1218R_00255	Heavy-metal-associated domain protein
1218R_00256	Copper-exporting P-type ATPase A	copA_2
1218R_00257	hypothetical protein
1218R_00258	Phospholipase C 1 precursor	plcA_1
1218R_00259	Acetyltransferase Pat
1218R_00260	2-hydroxymuconate semialdehyde hydrolase	xylF_1
1218R_00261	HTH-type transcriptional regulator RutR	rutR_1
1218R_00262	hypothetical protein
1218R_00263	30S ribosomal protein S18 1	rpsR1_2
1218R_00264	30S ribosomal protein S14	rpsN
1218R_00265	50S ribosomal protein L33 2	rpmG2
1218R_00266	50S ribosomal protein L28	rpmB_1
1218R_00267	Putative metal chaperone YciC	yciC
1218R_00268	50S ribosomal protein L31 type B	rpmE2
1218R_00269	Fatty acyl-CoA reductase	acr1_1
1218R_00270	putative sulfoacetate--CoA ligase	sauT_1
1218R_00271	Calcium-transporting ATPase 1
1218R_00272	hypothetical protein
1218R_00273	PE family protein
1218R_00274	Rhomboid protease GluP	gluP
1218R_00275	Polyketide cyclase / dehydrase and lipid transport
1218R_00276	2-(R)-hydroxypropyl-CoM dehydrogenase	xecD
1218R_00277	Short-chain-fatty-acid--CoA ligase	fadK_1
1218R_00278	HTH-type transcriptional regulator FrlR	frlR
1218R_00279	Serine/threonine-protein kinase PknD	pknD_1
1218R_00280	3-oxoacyl-[acyl-carrier-protein] reductase FabG	fabG_1
1218R_00281	Biphenyl dioxygenase subunit alpha	bphA
1218R_00282	Alkanal monooxygenase alpha chain	luxA_2
1218R_00283	Neopentalenolactone D synthase	ptlE
1218R_00284	Putative short-chain type dehydrogenase/reductase
1218R_00285	Formyl-coenzyme A transferase	frc_1
1218R_00286	O-acetyltransferase OatA	oatA_1
1218R_00287	O-methyltransferase
1218R_00288	hypothetical protein
1218R_00289	Divalent metal cation transporter MntH	mntH_1
1218R_00290	Putative L%2CD-transpeptidase LppS precursor	lppS_1
1218R_00291	putative hydrogen peroxide-inducible genes activator	oxyR_1
1218R_00292	putative oxalyl-CoA decarboxylase	oxc
1218R_00293	putative sulfoacetate--CoA ligase	sauT_2
1218R_00294	hypothetical protein
1218R_00295	Elongation factor G	fusA_1
1218R_00296	Pyridoxamine 5'-phosphate oxidase
1218R_00297	hypothetical protein
1218R_00298	Putative serine protease HtrA	htrA_1
1218R_00299	Trehalose synthase/amylase TreS	treS
1218R_00300	Maltokinase	mak
1218R_00301	hypothetical protein
1218R_00302	Diacylglycerol acyltransferase/mycolyltransferase Ag85C precursor	fbpC
1218R_00303	hypothetical protein
1218R_00304	putative enoyl-CoA hydratase 1
1218R_00305	(R)-benzylsuccinyl-CoA dehydrogenase	bbsG_2
1218R_00306	Acetyltransferase (GNAT) family protein
1218R_00307	Cyclic nucleotide-gated potassium channel
1218R_00308	HTH-type transcriptional repressor FabR	fabR_1
1218R_00309	Stearoyl-CoA 9-desaturase electron transfer partner
1218R_00310	Stearoyl-CoA 9-desaturase	desA3_1
1218R_00311	Polyketide cyclase / dehydrase and lipid transport
1218R_00312	F420-dependent glucose-6-phosphate dehydrogenase	fgd1_1
1218R_00313	hypothetical protein
1218R_00314	Bacterial regulatory proteins%2C tetR family
1218R_00315	hypothetical protein
1218R_00316	Soluble epoxide hydrolase
1218R_00317	S-(hydroxymethyl)mycothiol dehydrogenase
1218R_00318	Molybdenum-pterin-binding protein 2	mopII
1218R_00319	transcriptional regulator BetI
1218R_00320	Pentalenene oxygenase	ptlI_1
1218R_00321	Peptide methionine sulfoxide reductase MsrA	msrA
1218R_00322	SnoaL-like domain protein
1218R_00323	3 beta-hydroxysteroid dehydrogenase/Delta 5-->4-isomerase
1218R_00324	hypothetical protein
1218R_00325	SnoaL-like domain protein
1218R_00326	hypothetical protein
1218R_00327	H(+)/Cl(-) exchange transporter ClcA	clcA_1
1218R_00328	Quercetin 2%2C3-dioxygenase	yhhW_2
1218R_00329	HTH-type transcriptional regulator BetI	betI_3
1218R_00330	Putative S-adenosyl-L-methionine-dependent methyltransferase
1218R_00331	Putative S-adenosyl-L-methionine-dependent methyltransferase
1218R_00332	Putative S-adenosyl-L-methionine-dependent methyltransferase
1218R_00333	Coniferyl aldehyde dehydrogenase	calB
1218R_00334	Putative short-chain type dehydrogenase/reductase
1218R_00335	Alcohol dehydrogenase	adh_1
1218R_00336	putative PPE family protein PPE42
1218R_00337	putative PPE family protein PPE42
1218R_00338	putative PPE family protein PPE42
1218R_00339	putative PPE family protein PPE42
1218R_00340	hypothetical protein
1218R_00341	(R)-benzylsuccinyl-CoA dehydrogenase	bbsG_3
1218R_00342	hypothetical protein
1218R_00343	SnoaL-like domain protein
1218R_00344	NAD(P) transhydrogenase subunit alpha part 1	pntAA
1218R_00345	NAD(P) transhydrogenase subunit alpha	pntA
1218R_00346	NAD(P) transhydrogenase subunit beta	pntB
1218R_00347	hypothetical protein
1218R_00348	HTH-type transcriptional repressor KstR2	kstR2_3
1218R_00349	putative PPE family protein PPE42
1218R_00350	putative PPE family protein PPE42
1218R_00351	putative PPE family protein PPE42
1218R_00352	Alpha/beta hydrolase family protein
1218R_00353	hypothetical protein
1218R_00354	3-alpha-(or 20-beta)-hydroxysteroid dehydrogenase	fabG3_1
1218R_00355	putative FAD-linked oxidoreductase
1218R_00356	HTH-type transcriptional regulator BetI	betI_4
1218R_00357	hypothetical protein
1218R_00358	Virginiamycin B lyase	vgb
1218R_00359	Acyl-CoA thioesterase 2	tesB_1
1218R_00360	Methanesulfonate monooxygenase	msuD_1
1218R_00361	hypothetical protein
1218R_00362	Phosphotransferase enzyme family protein
1218R_00363	E-cinnamoyl-CoA:R-phenyllactate CoA transferase	fldA_1
1218R_00364	hypothetical protein
1218R_00365	hypothetical protein
1218R_00366	Cytochrome P450 130
1218R_00367	2-deoxy-scyllo-inosamine dehydrogenase	neoA
1218R_00368	5-keto-4-deoxy-D-glucarate aldolase	garL
1218R_00369	Cyclopentanol dehydrogenase	cpnA_1
1218R_00370	4-hydroxyacetophenone monooxygenase	hapE_2
1218R_00371	Carboxylesterase NlhH	nlhH_1
1218R_00372	S-(hydroxymethyl)mycothiol dehydrogenase
1218R_00373	Thioesterase superfamily protein
1218R_00374	Polyketide cyclase / dehydrase and lipid transport
1218R_00375	HTH-type transcriptional regulator McbR	mcbR_1
1218R_00376	Long-chain-fatty-acid--CoA ligase	lcfB_1
1218R_00377	putative phospholipid ABC transporter permease protein MlaE	mlaE_3
1218R_00378	putative phospholipid ABC transporter permease protein MlaE	mlaE_4
1218R_00379	mce related protein
1218R_00380	mce related protein
1218R_00381	mce related protein
1218R_00382	mce related protein
1218R_00383	mce related protein
1218R_00384	mce related protein
1218R_00385	hypothetical protein
1218R_00386	RDD family protein
1218R_00387	hypothetical protein
1218R_00388	hypothetical protein
1218R_00389	hypothetical protein
1218R_00390	ABC-2 family transporter protein
1218R_00391	Quercetin 2%2C3-dioxygenase	yhhW_3
1218R_00392	hypothetical protein
1218R_00393	ECF RNA polymerase sigma factor SigG	sigG
1218R_00394	Phospholipase YtpA	ytpA
1218R_00395	hypothetical protein
1218R_00396	hypothetical protein
1218R_00397	Thermostable beta-glucosidase B	bglB
1218R_00398	Metallothionein precursor	mymT
1218R_00399	PE family protein
1218R_00400	Dihydroxy-acid dehydratase	ilvD
1218R_00401	Copper-sensing transcriptional repressor CsoR	csoR_1
1218R_00402	Sugar efflux transporter B	sotB_1
1218R_00403	Putative L%2CD-transpeptidase LppS precursor	lppS_2
1218R_00404	putative HTH-type transcriptional regulator YxaF	yxaF_1
1218R_00405	Putative formate dehydrogenase
1218R_00406	Neutral endopeptidase	pepO
1218R_00407	hypothetical protein
1218R_00408	hypothetical protein
1218R_00409	hypothetical protein
1218R_00410	Membrane protein YdfJ	ydfJ_1
1218R_00411	hypothetical protein
1218R_00412	hypothetical protein
1218R_00413	pheromone autoinducer 2 transporter
1218R_00414	Membrane protein YdfJ	ydfJ_2
1218R_00415	hypothetical protein
1218R_00416	tRNA (guanine-N(7)-)-methyltransferase	trmB
1218R_00417	hypothetical protein
1218R_00418	hypothetical protein
1218R_00419	Phosphoenolpyruvate carboxykinase [GTP]	pckG
1218R_00420	Long-chain-fatty-acid--CoA ligase FadD13
1218R_00421	2%2C3-dehydroadipyl-CoA hydratase	paaF_2
1218R_00422	Interferon-induced transmembrane protein
1218R_00423	Acyl-CoA dehydrogenase	mmgC_2
1218R_00424	hypothetical protein
1218R_00425	Formyl-coenzyme A transferase	frc_2
1218R_00426	N-substituted formamide deformylase precursor	nfdA_1
1218R_00427	hypothetical protein
1218R_00428	Sulfoxide reductase catalytic subunit YedY	yedY_1
1218R_00429	hypothetical protein
1218R_00430	Carboxylesterase NlhH	nlhH_2
1218R_00431	Putative diacyglycerol O-acyltransferase/MT0231
1218R_00432	Carnitinyl-CoA dehydratase	caiD_1
1218R_00433	Long-chain-fatty-acid--CoA ligase FadD13
1218R_00434	hypothetical protein
1218R_00435	Putative fatty-acid--CoA ligase fadD21
1218R_00436	hypothetical protein
1218R_00437	IS2 transposase TnpB
1218R_00438	Linear gramicidin synthase subunit D	lgrD_2
1218R_00439	putative HTH-type transcriptional regulator YxaF	yxaF_2
1218R_00440	hypothetical protein
1218R_00441	putative enoyl-CoA hydratase echA8	echA8_1
1218R_00442	Geranial dehydrogenase	geoB_1
1218R_00443	putative methyltransferase
1218R_00444	GDP-mannose-dependent alpha-(1-6)-phosphatidylinositol monomannoside mannosyltransferase	pimB_1
1218R_00445	hypothetical protein
1218R_00446	hypothetical protein
1218R_00447	Acyltransferase family protein
1218R_00448	PE family protein
1218R_00449	DNA ligase	ligA_1
1218R_00450	PE family protein
1218R_00451	hypothetical protein
1218R_00452	hypothetical protein
1218R_00453	Acyl-CoA dehydrogenase	mmgC_3
1218R_00454	HTH-type transcriptional repressor Bm3R1	bm3R1
1218R_00455	Succinate-semialdehyde dehydrogenase [NADP(+)] 1	gabD1
1218R_00456	putative PPE family protein PPE47/PPE48
1218R_00457	PE family protein
1218R_00458	hypothetical protein
1218R_00459	Glycerophosphoryl diester phosphodiesterase	ugpQ
1218R_00460	hypothetical protein
1218R_00461	hypothetical protein
1218R_00462	Alpha-(1->3)-arabinofuranosyltransferase	aftD
1218R_00463	hypothetical protein
1218R_00464	hypothetical protein
1218R_00465	putative lipoprotein YbbD precursor	ybbD
1218R_00466	Fatty acid metabolism regulator protein	fadR
1218R_00467	H(+)/Cl(-) exchange transporter ClcA	clcA_2
1218R_00468	bifunctional enoyl-CoA hydratase/phosphate acetyltransferase
1218R_00469	3-oxoacyl-[acyl-carrier-protein] reductase FabG	fabG_2
1218R_00470	3-ketoacyl-CoA thiolase	fadI
1218R_00471	Acyl-CoA dehydrogenase	mmgC_4
1218R_00472	Flavin-dependent monooxygenase%2C reductase subunit HsaB	hsaB_1
1218R_00473	hypothetical protein
1218R_00474	hypothetical protein
1218R_00475	hypothetical protein
1218R_00476	Fumarate reductase iron-sulfur subunit	frdB
1218R_00477	Succinate dehydrogenase flavoprotein subunit	sdhA_1
1218R_00478	hypothetical protein
1218R_00479	hypothetical protein
1218R_00480	Methylisocitrate lyase	prpB_1
1218R_00481	Alpha-crystallin	hspX_1
1218R_00482	Nitrite reductase [NAD(P)H]	nasD
1218R_00483	Nitrite reductase (NADH) small subunit	nirD
1218R_00484	hypothetical protein
1218R_00485	Sirohydrochlorin cobaltochelatase	cbiX_1
1218R_00486	bifunctional uroporphyrinogen-III synthetase/response regulator domain protein
1218R_00487	Nitrate/nitrite transporter NarK	narK_1
1218R_00488	Aminoglycoside 2'-N-acetyltransferase	aac
1218R_00489	KipI antagonist	kipA
1218R_00490	Kinase A inhibitor	kipI
1218R_00491	Putative ABC transporter substrate-binding lipoprotein YhfQ precursor	yhfQ
1218R_00492	Nitrate/nitrite transporter NarK	narK_2
1218R_00493	Putative DNA ligase-like protein/MT0965
1218R_00494	Long-chain-fatty-acid--CoA ligase	lcfB_2
1218R_00495	hypothetical protein
1218R_00496	putative diacyglycerol O-acyltransferase tgs2	tgs2_1
1218R_00497	Acyl-CoA dehydrogenase	mmgC_5
1218R_00498	D-3-phosphoglycerate dehydrogenase	serA_1
1218R_00499	Alpha/beta hydrolase family protein
1218R_00500	HTH-type transcriptional repressor KstR2	kstR2_4
1218R_00501	Metallothiol transferase FosB	fosB
1218R_00502	hypothetical protein
1218R_00503	hypothetical protein
1218R_00504	hypothetical protein
1218R_00505	putative PPE family protein PPE47/PPE48
1218R_00506	Putative S-adenosyl-L-methionine-dependent methyltransferase
1218R_00507	ESX-1 secretion system protein EccA1	eccA1_1
1218R_00508	ESX-1 secretion system protein eccB1	eccB1_2
1218R_00509	ESX-1 secretion system protein EccCa1	eccCa1_1
1218R_00510	PE family protein
1218R_00511	putative PPE family protein PPE47/PPE48
1218R_00512	hypothetical protein
1218R_00513	ESAT-6-like protein EsxR	esxR_1
1218R_00514	ESX-1 secretion-associated protein EspG1	espG1_1
1218R_00515	ESX-1 secretion system protein eccD1	eccD1_1
1218R_00516	Thermostable alkaline protease precursor
1218R_00517	hypothetical protein
1218R_00518	Alpha/beta hydrolase family protein
1218R_00519	Trans-aconitate 2-methyltransferase	tam_2
1218R_00520	Arylsulfatase
1218R_00521	5%2C6-dimethylbenzimidazole synthase	bluB_1
1218R_00522	hypothetical protein
1218R_00523	hypothetical protein
1218R_00524	PAP2 superfamily protein
1218R_00525	hypothetical protein
1218R_00526	Bile acid 7-alpha dehydratase	baiE_1
1218R_00527	hypothetical protein
1218R_00528	Chaperone protein DnaK	dnaK_1
1218R_00529	hypothetical protein
1218R_00530	hypothetical protein
1218R_00531	hypothetical protein
1218R_00532	Putative NADP-dependent oxidoreductase YfmJ	yfmJ_1
1218R_00533	Glucan endo-1%2C3-beta-glucosidase A1 precursor	glcA
1218R_00534	Muconolactone delta-isomerase
1218R_00535	Undecaprenyl-diphosphatase BcrC	bcrC
1218R_00536	Xylulose kinase	xylB_1
1218R_00537	Polyol:NADP oxidoreductase	por
1218R_00538	PE family protein
1218R_00539	Alpha/beta hydrolase family protein
1218R_00540	ribonucleotide-diphosphate reductase subunit beta
1218R_00541	Alpha/beta hydrolase family protein
1218R_00542	Phenylacetone monooxygenase	pamO
1218R_00543	Sugar efflux transporter B	sotB_2
1218R_00544	3-dehydroquinate synthase	aroB_1
1218R_00545	2-dehydro-3-deoxy-D-gluconate 5-dehydrogenase	kduD_1
1218R_00546	Sugar phosphatase YfbT	yfbT
1218R_00549	Alcohol dehydrogenase GroES-like domain protein
1218R_00550	Xylose isomerase-like TIM barrel
1218R_00551	hypothetical protein
1218R_00552	hypothetical protein
1218R_00553	Adenosine monophosphate-protein transferase SoFic
1218R_00554	hypothetical protein
1218R_00555	General stress protein 39	ydaD
1218R_00556	hypothetical protein
1218R_00558	ZIP Zinc transporter
1218R_00559	Putative tartrate transporter	ttuB
1218R_00560	hypothetical protein
1218R_00561	Pyrrolidone-carboxylate peptidase	pcp
1218R_00562	hypothetical protein
1218R_00563	Deoxycytidine triphosphate deaminase	dcd
1218R_00564	hypothetical protein
1218R_00565	hypothetical protein
1218R_00566	UDP-glucose 6-dehydrogenase YwqF	ywqF
1218R_00567	hypothetical protein
1218R_00568	SnoaL-like domain protein
1218R_00569	Glucose-1-phosphate thymidylyltransferase	rmlA
1218R_00570	PE family protein
1218R_00571	PE family protein
1218R_00572	PE family protein
1218R_00573	Glutamate-pyruvate aminotransferase AlaA	alaA
1218R_00574	Lactate utilization protein A	lutA
1218R_00575	Spore germination protein GerE	gerE
1218R_00576	hypothetical protein
1218R_00577	hypothetical protein
1218R_00578	hypothetical protein
1218R_00579	Isoniazid-induced protein IniA	iniA
1218R_00580	Isoniazid-induced protein IniC	iniC
1218R_00581	Chaperone protein DnaK	dnaK_2
1218R_00582	hypothetical protein
1218R_00583	hypothetical protein
1218R_00584	hypothetical protein
1218R_00585	Carbon monoxide dehydrogenase small chain	coxS_1
1218R_00586	6-hydroxypseudooxynicotine dehydrogenase complex subunit alpha	kdhA
1218R_00587	Caffeine dehydrogenase subunit alpha	cdhA
1218R_00588	Nicotine blue oxidoreductase	nboR_1
1218R_00589	PE family protein
1218R_00590	Aromatic amino acid transport protein AroP	aroP
1218R_00591	Chaperone protein DnaK	dnaK_3
1218R_00592	Protein GrpE	grpE
1218R_00593	Chaperone protein DnaJ	dnaJ_1
1218R_00594	Putative heat shock protein HspR	hspR_1
1218R_00595	putative PPE family protein PPE42
1218R_00596	putative PPE family protein PPE42
1218R_00597	Aldose 1-epimerase	galM
1218R_00598	Phenol hydroxylase P5 protein	dmpP
1218R_00599	PE family protein
1218R_00600	Chaperone protein ClpB	clpB
1218R_00601	putative enoyl-CoA hydratase echA8	echA8_2
1218R_00602	hypothetical protein
1218R_00603	putative oxidoreductase
1218R_00604	Orotate phosphoribosyltransferase	pyrE_1
1218R_00605	hypothetical protein
1218R_00606	tRNA (guanosine(18)-2'-O)-methyltransferase	trmH
1218R_00607	hypothetical protein
1218R_00608	HTH-type transcriptional regulator CysL	cysL
1218R_00609	putative xanthine dehydrogenase subunit A	pucA
1218R_00610	Carbon monoxide dehydrogenase medium chain	cutM
1218R_00611	Carbon monoxide dehydrogenase small chain	coxS_2
1218R_00612	Carbon monoxide dehydrogenase large chain	cutL
1218R_00613	XdhC and CoxI family protein
1218R_00614	Nicotine blue oxidoreductase	nboR_2
1218R_00615	AAA domain (dynein-related subfamily)
1218R_00616	Carbon monoxide dehydrogenase subunit G (CoxG)
1218R_00617	VWA domain containing CoxE-like protein
1218R_00618	Ethanolamine ammonia-lyase light chain	eutC
1218R_00619	Ethanolamine ammonia-lyase heavy chain	eutB
1218R_00620	putative amino acid permease YhdG	yhdG_1
1218R_00621	Adenylate cyclase	cya_1
1218R_00622	Glycosyl hydrolase family 76
1218R_00623	Inner membrane protein YqjA	yqjA
1218R_00624	Fructose-bisphosphate aldolase	fba
1218R_00625	Magnesium transporter MgtE
1218R_00626	hypothetical protein
1218R_00627	hypothetical protein
1218R_00628	hypothetical protein
1218R_00629	Glycolipid sulfotransferase
1218R_00630	Cadmium%2C cobalt and zinc/H(+)-K(+) antiporter	czcD
1218R_00631	Peptidase family M50
1218R_00632	hypothetical protein
1218R_00633	Adenylosuccinate synthetase	purA
1218R_00634	Thioesterase superfamily protein
1218R_00635	Carboxylesterase LipF	lipF_1
1218R_00636	Transposon Tn10 TetC protein	tetC_2
1218R_00637	putative PPE family protein PPE29
1218R_00638	hypothetical protein
1218R_00639	Phosphoribosylglycinamide formyltransferase 2	purT_1
1218R_00641	Thiosulfate sulfurtransferase GlpE	glpE
1218R_00642	O-succinylhomoserine sulfhydrylase	metZ
1218R_00643	NADH dehydrogenase	ndh_1
1218R_00644	Putative multidrug resistance protein MdtD	mdtD
1218R_00645	Choline/Carnitine o-acyltransferase
1218R_00646	Gamma-butyrobetaine dioxygenase
1218R_00647	Aspartate 1-decarboxylase precursor	panD_1
1218R_00648	Glycine/sarcosine/dimethylglycine N-methyltransferase
1218R_00649	hypothetical protein
1218R_00650	D-alanyl-D-alanine carboxypeptidase precursor
1218R_00651	Acyl-CoA dehydrogenase	mmgC_6
1218R_00652	Acyl-CoA dehydrogenase	acdA_2
1218R_00653	hypothetical protein
1218R_00654	putative acetyltransferase
1218R_00655	Nitrilotriacetate monooxygenase component A	ntaA_1
1218R_00656	Limonene 1%2C2-monooxygenase	limB_1
1218R_00657	Nitrilotriacetate monooxygenase component A	ntaA_2
1218R_00658	Membrane transport protein mmpL8	mmpL8_3
1218R_00659	Putative membrane protein mmpS4	mmpS4_2
1218R_00660	Long-chain-fatty-acid--AMP ligase FadD30
1218R_00661	Phenolphthiocerol synthesis polyketide synthase type I Pks15/1
1218R_00662	putative metallo-hydrolase YflN	yflN
1218R_00663	F420-dependent glucose-6-phosphate dehydrogenase	fgd1_2
1218R_00664	Phosphate acetyltransferase	pta
1218R_00665	Acetate kinase	ackA
1218R_00666	hypothetical protein
1218R_00667	Serine/threonine-protein kinase PknG	pknG
1218R_00668	ABC transporter glutamine-binding protein GlnH precursor	glnH
1218R_00669	hypothetical protein
1218R_00670	hypothetical protein
1218R_00671	Thiamine-phosphate synthase	thiE
1218R_00672	Glycine oxidase	thiO
1218R_00673	sulfur carrier protein ThiS
1218R_00674	Thiazole synthase	thiG
1218R_00675	Lipase 2 precursor
1218R_00676	hypothetical protein
1218R_00677	Interferon-induced transmembrane protein
1218R_00678	hypothetical protein
1218R_00679	Leupeptin-inactivating enzyme 1 precursor	lieA
1218R_00680	Aminopeptidase S
1218R_00681	hypothetical protein
1218R_00682	Multidrug resistance protein stp	stp_1
1218R_00683	Adenylate cyclase 1	cyaA_1
1218R_00684	hypothetical protein
1218R_00685	hypothetical protein
1218R_00686	HTH-type transcriptional regulator BetI	betI_5
1218R_00687	Alpha/beta hydrolase family protein
1218R_00688	Hydroxymethylpyrimidine/phosphomethylpyrimidine kinase	thiD
1218R_00689	Phosphomethylpyrimidine synthase	thiC
1218R_00690	ANTAR domain protein
1218R_00691	STAS domain protein
1218R_00692	Sensor histidine kinase TodS	todS
1218R_00693	hypothetical protein
1218R_00694	Calcium-transporting ATPase 1
1218R_00695	hypothetical protein
1218R_00696	Exodeoxyribonuclease III	xthA
1218R_00697	hypothetical protein
1218R_00698	Peptide deformylase	def
1218R_00699	hypothetical protein
1218R_00700	hypothetical protein
1218R_00701	Superoxide dismutase [Cu-Zn] precursor	sodC
1218R_00702	Carboxylate-amine ligase YbdK	ybdK_1
1218R_00703	HTH-type transcriptional regulator LutR	lutR_1
1218R_00704	putative transporter YycB	yycB
1218R_00705	Lon protease	lon_1
1218R_00706	ATP-dependent zinc metalloprotease FtsH	ftsH_2
1218R_00707	CDP-alcohol phosphatidyltransferase
1218R_00708	Phosphatidylserine decarboxylase proenzyme	psd
1218R_00709	PE family protein
1218R_00712	Fatty acyl-CoA reductase	acr1_2
1218R_00713	Quercetin 2%2C3-dioxygenase	qdoI
1218R_00714	60 kDa chaperonin 1	groL1
1218R_00715	hypothetical protein
1218R_00716	putative PPE family protein PPE42
1218R_00717	D-aminoacylase	dan_2
1218R_00718	DinB superfamily protein
1218R_00719	hypothetical protein
1218R_00720	Anti-sigma-K factor RskA	rskA
1218R_00721	ECF RNA polymerase sigma factor SigK	sigK
1218R_00722	3-oxo-5-alpha-steroid 4-dehydrogenase
1218R_00723	Cyclopropane-fatty-acyl-phospholipid synthase	cfa_1
1218R_00724	hypothetical protein
1218R_00725	protoporphyrinogen oxidase
1218R_00726	Membrane transport protein mmpL8	mmpL8_4
1218R_00727	Putative membrane protein mmpS4	mmpS4_3
1218R_00728	Bacterial regulatory proteins%2C tetR family
1218R_00729	Putative membrane protein mmpS4	mmpS4_4
1218R_00730	Membrane transport protein mmpL8	mmpL8_5
1218R_00731	hypothetical protein
1218R_00732	hypothetical protein
1218R_00733	Hydroxycinnamoyl-CoA hydratase-lyase
1218R_00734	Prolyl endopeptidase
1218R_00735	EPTC-inducible aldehyde dehydrogenase	thcA_1
1218R_00736	hypothetical protein
1218R_00737	hypothetical protein
1218R_00738	hypothetical protein
1218R_00739	Putative pyridoxal phosphate-dependent acyltransferase
1218R_00740	Dihydrolipoyl dehydrogenase	lpdC
1218R_00741	hypothetical protein
1218R_00742	putative PPE family protein PPE47/PPE48
1218R_00743	Carboxymuconolactone decarboxylase family protein
1218R_00744	anaerobic benzoate catabolism transcriptional regulator
1218R_00745	Acyl-ACP thioesterase
1218R_00746	Isocitrate lyase	icl
1218R_00747	3-hydroxybutyryl-CoA dehydrogenase	fadB2
1218R_00748	Mycolic acid methyltransferase MmaA1	mmaA1_1
1218R_00749	hypothetical protein
1218R_00750	Cyclopropane mycolic acid synthase 3	pcaA
1218R_00751	HTH-type transcriptional regulator BetI	betI_6
1218R_00752	hypothetical protein
1218R_00753	anaerobic benzoate catabolism transcriptional regulator
1218R_00754	Heparin-binding hemagglutinin	hbhA
1218R_00755	hypothetical protein
1218R_00756	hypothetical protein
1218R_00757	Deoxyribose-phosphate aldolase	deoC
1218R_00758	hypothetical protein
1218R_00759	(R)-stereoselective amidase	ramA_1
1218R_00760	PE family protein
1218R_00761	hypothetical protein
1218R_00762	UDP-N-acetylenolpyruvoylglucosamine reductase	murB
1218R_00763	Putative L%2CD-transpeptidase LppS precursor	lppS_3
1218R_00764	Serine 3-dehydrogenase	sdh_2
1218R_00767	D-inositol 3-phosphate glycosyltransferase	mshA_1
1218R_00768	hypothetical protein
1218R_00769	2%2C3-bisphosphoglycerate-dependent phosphoglycerate mutase	gpmA_1
1218R_00770	Signal-transduction histidine kinase senX3	senX3
1218R_00771	Sensory transduction protein regX3	regX3
1218R_00772	Fructose dehydrogenase large subunit	fdhL
1218R_00773	hypothetical protein
1218R_00774	hypothetical protein
1218R_00775	HTH-type transcriptional regulator Mce2R	mce2R
1218R_00776	hypothetical protein
1218R_00777	Guanosine-5'-triphosphate%2C3'-diphosphate pyrophosphatase	gppA_1
1218R_00778	hypothetical protein
1218R_00779	fructoselysine 3-epimerase
1218R_00780	hypothetical protein
1218R_00781	Pyrroline-5-carboxylate reductase	proC
1218R_00782	Helix-turn-helix domain protein
1218R_00783	UDP-glucose 4-epimerase	galE_1
1218R_00784	2-acyl-glycerophospho-ethanolamine acyltransferase
1218R_00785	Cyclopropane mycolic acid synthase 2	cmaA2
1218R_00786	hypothetical protein
1218R_00787	Phosphoserine phosphatase	serB_1
1218R_00788	Carbon monoxide dehydrogenase small chain	cutS
1218R_00789	4-hydroxybenzoyl-CoA reductase subunit beta	hcrB
1218R_00790	Xanthine dehydrogenase molybdenum-binding subunit	xdhA_1
1218R_00791	PE family protein
1218R_00792	hypothetical protein
1218R_00793	Putative membrane protein mmpS4	mmpS4_5
1218R_00794	Membrane transport protein mmpL8	mmpL8_6
1218R_00795	hypothetical protein
1218R_00796	Glutamyl-tRNA reductase	hemA
1218R_00797	Porphobilinogen deaminase	hemC
1218R_00798	Uroporphyrinogen-III C-methyltransferase	nasF
1218R_00799	Delta-aminolevulinic acid dehydratase	hemB
1218R_00800	hypothetical protein
1218R_00801	hypothetical protein
1218R_00802	hypothetical protein
1218R_00803	hypothetical protein
1218R_00805	Epi-isozizaene 5-monooxygenase/(E)-beta-farnesene synthase
1218R_00806	Putative anti-sigma factor antagonist
1218R_00807	Acyltransferase family protein
1218R_00808	GDSL-like Lipase/Acylhydrolase
1218R_00809	hypothetical protein
1218R_00810	O-acetyltransferase OatA	oatA_2
1218R_00811	Putative esterase
1218R_00812	Universal stress protein/MT2061
1218R_00813	putative cation-transporting ATPase F	ctpF_1
1218R_00814	Glycine/sarcosine/dimethylglycine N-methyltransferase
1218R_00815	GABA permease	gabP_1
1218R_00816	putative 2-dehydropantoate 2-reductase	panE_1
1218R_00817	L-fuconate dehydratase
1218R_00818	hypothetical protein
1218R_00819	Mycoredoxin 1	mrx1
1218R_00820	hypothetical protein
1218R_00821	Putrescine importer PuuP	puuP_1
1218R_00822	Glutamate-1-semialdehyde 2%2C1-aminomutase	hemL
1218R_00823	Phosphoserine phosphatase 1	pspA_1
1218R_00824	Thiol-disulfide oxidoreductase ResA	resA_1
1218R_00825	Cytochrome C biogenesis protein transmembrane region
1218R_00826	Cytochrome c biogenesis protein Ccs1	ccs1
1218R_00827	Cytochrome c biogenesis protein CcsA	ccsA
1218R_00828	CobQ/CobB/MinD/ParA nucleotide binding domain protein
1218R_00829	hypothetical protein
1218R_00830	hypothetical protein
1218R_00831	3-oxoacyl-[acyl-carrier-protein] synthase 3	fabH_1
1218R_00832	1%2C4-dihydroxy-2-naphthoate octaprenyltransferase	menA
1218R_00833	S-methyl-5'-thioadenosine phosphorylase	mtnP
1218R_00834	dTDP-L-rhamnose 4-epimerase	wbiB
1218R_00835	hypothetical protein
1218R_00836	hypothetical protein
1218R_00837	Undecaprenyl-phosphate mannosyltransferase
1218R_00838	hypothetical protein
1218R_00839	hypothetical protein
1218R_00840	Long-chain-fatty-acid--CoA ligase FadD13
1218R_00841	hypothetical protein
1218R_00842	hypothetical protein
1218R_00843	Low-affinity inorganic phosphate transporter 1	pitA
1218R_00844	Glyoxalase-like domain protein
1218R_00845	hypothetical protein
1218R_00846	Fatty acyl-CoA reductase	acr1_3
1218R_00847	1%2C4-Dihydroxy-2-naphthoyl-CoA synthase	menB_1
1218R_00848	hypothetical protein
1218R_00849	Long-chain-fatty-acid--CoA ligase	lcfB_3
1218R_00850	N-substituted formamide deformylase precursor	nfdA_2
1218R_00851	Chloromuconate cycloisomerase	tcbD
1218R_00852	Putative non-heme bromoperoxidase BpoC	bpoC_1
1218R_00853	2-succinyl-5-enolpyruvyl-6-hydroxy-3-cyclohexene-1-carboxylate synthase	menD
1218R_00854	hypothetical protein
1218R_00855	GDP-mannose-dependent alpha-mannosyltransferase	mgtA_1
1218R_00856	MarR family protein
1218R_00857	hypothetical protein
1218R_00858	hypothetical protein
1218R_00859	Ubiquinone/menaquinone biosynthesis C-methyltransferase UbiE	ubiE_1
1218R_00860	hypothetical protein
1218R_00861	Thiopurine S-methyltransferase	tpm
1218R_00862	Putative oxidoreductase/MT0587
1218R_00863	Heptaprenyl diphosphate synthase component 2	hepT
1218R_00864	hypothetical protein
1218R_00865	Bicarbonate transporter BicA	bicA_1
1218R_00866	Bicarbonate transporter BicA	bicA_2
1218R_00867	Glycerol-3-phosphate dehydrogenase [NAD(P)+]	gpsA_1
1218R_00868	putative periplasmic serine endoprotease DegP-like precursor	mucD
1218R_00869	FAD-containing monooxygenase EthA	ethA_1
1218R_00870	hypothetical protein
1218R_00871	Lanthionine synthetase C-like protein
1218R_00872	hypothetical protein
1218R_00873	putative nucleotide-binding protein
1218R_00875	FtsX-like permease family protein
1218R_00876	putative ABC transporter ATP-binding protein/MT1014
1218R_00877	HTH-type transcriptional regulator BetI	betI_7
1218R_00878	(-)-trans-carveol dehydrogenase	limC_1
1218R_00879	K(+)/H(+) antiporter NhaP	nhaP_1
1218R_00880	putative PPE family protein PPE42
1218R_00881	hypothetical protein
1218R_00882	Vitamin D(3) 25-hydroxylase	vdh_1
1218R_00883	hypothetical protein
1218R_00884	Transcriptional regulatory protein EmbR	embR_1
1218R_00885	putative PPE family protein PPE42
1218R_00886	hypothetical protein
1218R_00887	Multifunctional cyclase-dehydratase-3-O-methyl transferase TcmN	tcmN
1218R_00888	Adenylate cyclase 2	cyaB_1
1218R_00889	Arylsulfatase	atsA_1
1218R_00890	Glutamyl-tRNA(Gln) amidotransferase subunit A	gatA_1
1218R_00891	Pentalenene oxygenase	ptlI_2
1218R_00892	FAD-dependent urate hydroxylase	hpxO_1
1218R_00893	Galactose-1-phosphate uridylyltransferase	galT
1218R_00894	Galactokinase	galK_1
1218R_00895	hypothetical protein
1218R_00896	PE family protein
1218R_00897	Light-repressed protein A	lrtA
1218R_00898	Aluminium activated malate transporter
1218R_00899	hypothetical protein
1218R_00900	Tripeptidyl aminopeptidase precursor	tap
1218R_00901	hypothetical protein
1218R_00902	haloacid dehalogenase-like hydrolase
1218R_00903	putative lipoprotein LpqN
1218R_00904	hypothetical protein
1218R_00905	Glycosyl hydrolase family 92
1218R_00906	hypothetical protein
1218R_00907	Imidazolonepropionase	hutI
1218R_00908	Putative S-adenosyl-L-methionine-dependent methyltransferase
1218R_00909	RecBCD enzyme subunit RecD	recD_1
1218R_00910	RecBCD enzyme subunit RecB	recB
1218R_00911	RecBCD enzyme subunit RecC	recC
1218R_00912	NADH dehydrogenase	nox_1
1218R_00913	Cyanate hydratase	cynS
1218R_00914	Patatin-like phospholipase
1218R_00915	putative enoyl-CoA hydratase echA17
1218R_00916	hypothetical protein
1218R_00917	putative polyketide biosynthesis zinc-dependent hydrolase BaeB	baeB
1218R_00918	hypothetical protein
1218R_00921	50S ribosomal protein L33	rpmG
1218R_00922	hypothetical protein
1218R_00923	bifunctional enoyl-CoA hydratase/phosphate acetyltransferase
1218R_00924	hypothetical protein
1218R_00926	Protein translocase subunit SecE	secE
1218R_00927	hypothetical protein
1218R_00928	50S ribosomal protein L11	rplK
1218R_00929	50S ribosomal protein L1	rplA
1218R_00930	RNA polymerase sigma factor
1218R_00931	YCII-related domain protein
1218R_00932	Hydroxymycolate synthase MmaA4	mmaA4
1218R_00933	Methoxy mycolic acid synthase MmaA3	mmaA3
1218R_00934	Cyclopropane mycolic acid synthase MmaA2	mmaA2_1
1218R_00935	Mycolic acid methyltransferase MmaA1	mmaA1_2
1218R_00936	Putative non-heme bromoperoxidase BpoC	bpoC_2
1218R_00937	putative protein kinase UbiB	ubiB_1
1218R_00938	2-hydroxy-6-oxo-6-phenylhexa-2%2C4-dienoate hydrolase	bphD_1
1218R_00939	Glutamyl-tRNA(Gln) amidotransferase subunit A	gatA_2
1218R_00940	Mannosylglycerate hydrolase	mngB
1218R_00941	hypothetical protein
1218R_00942	Glucokinase	glkA
1218R_00943	Integrase core domain protein
1218R_00944	hypothetical protein
1218R_00945	hypothetical protein
1218R_00946	hypothetical protein
1218R_00947	50S ribosomal protein L10	rplJ
1218R_00948	50S ribosomal protein L7/L12	rplL
1218R_00949	Bacterial regulatory proteins%2C tetR family
1218R_00950	Carotenoid cleavage oxygenase
1218R_00951	putative ABC transporter ATP-binding protein
1218R_00952	DNA-directed RNA polymerase subunit beta	rpoB
1218R_00953	DNA-directed RNA polymerase subunit beta'	rpoC
1218R_00954	hypothetical protein
1218R_00955	Neutral ceramidase
1218R_00956	Tropinesterase
1218R_00957	putative endonuclease 4	end
1218R_00958	Esterase PHB depolymerase
1218R_00959	Putative acyl-CoA dehydrogenase AidB	aidB_1
1218R_00960	Hydroxycinnamoyl-CoA hydratase-lyase
1218R_00961	hypothetical protein
1218R_00962	Carnitinyl-CoA dehydratase	caiD_2
1218R_00963	Membrane transport protein mmpL8	mmpL8_7
1218R_00964	Putative membrane protein mmpS4	mmpS4_6
1218R_00965	hypothetical protein
1218R_00966	hypothetical protein
1218R_00967	hypothetical protein
1218R_00968	Tetracycline repressor protein class H	tetR_1
1218R_00969	30S ribosomal protein S12	rpsL
1218R_00970	30S ribosomal protein S7	rpsG
1218R_00971	Elongation factor G	fusA_2
1218R_00972	hypothetical protein
1218R_00973	Elongation factor Tu	tuf_1
1218R_00974	hypothetical protein
1218R_00975	putative NAD-dependent oxidoreductase
1218R_00976	Ferredoxin--NAD(P)(+) reductase fdr	fdr
1218R_00977	hypothetical protein
1218R_00978	DNA-binding transcriptional repressor AcrR
1218R_00979	hypothetical protein
1218R_00980	hypothetical protein
1218R_00981	Antilisterial bacteriocin subtilosin biosynthesis protein AlbA	albA
1218R_00982	L-lactate dehydrogenase [cytochrome]	lldD
1218R_00983	Creatinine amidohydrolase	crnA
1218R_00984	Putative glycosyltransferase EpsH	epsH_1
1218R_00985	Alcohol dehydrogenase [acceptor]	alkJ_1
1218R_00986	Bacterial regulatory proteins%2C tetR family
1218R_00987	putative PPE family protein PPE42
1218R_00988	hypothetical protein
1218R_00989	putative PPE family protein PPE42
1218R_00990	hypothetical protein
1218R_00991	putative inactive lipase/MT1628
1218R_00992	30S ribosomal protein S10	rpsJ
1218R_00993	50S ribosomal protein L3	rplC
1218R_00994	50S ribosomal protein L4	rplD
1218R_00995	50S ribosomal protein L23	rplW
1218R_00996	50S ribosomal protein L2	rplB
1218R_00997	30S ribosomal protein S19	rpsS
1218R_00998	50S ribosomal protein L22	rplV
1218R_00999	30S ribosomal protein S3	rpsC
1218R_01000	50S ribosomal protein L16	rplP
1218R_01001	50S ribosomal protein L29	rpmC
1218R_01002	30S ribosomal protein S17	rpsQ
1218R_01003	HTH-type transcriptional regulator BetI	betI_8
1218R_01004	hypothetical protein
1218R_01005	Arylsulfatase	atsA_2
1218R_01006	hypothetical protein
1218R_01007	Serine/threonine-protein kinase pkn1	pkn1_1
1218R_01008	hypothetical protein
1218R_01009	50S ribosomal protein L14	rplN
1218R_01010	50S ribosomal protein L24	rplX
1218R_01011	50S ribosomal protein L5	rplE
1218R_01012	30S ribosomal protein S14 type Z	rpsZ
1218R_01013	30S ribosomal protein S8	rpsH
1218R_01014	50S ribosomal protein L6	rplF
1218R_01015	50S ribosomal protein L18	rplR
1218R_01016	30S ribosomal protein S5	rpsE
1218R_01017	50S ribosomal protein L30	rpmD
1218R_01018	50S ribosomal protein L15	rplO
1218R_01019	Methanesulfonate monooxygenase	msuD_2
1218R_01020	Protease 4	sppA
1218R_01021	Putative S-adenosyl-L-methionine-dependent methyltransferase
1218R_01022	Putative S-adenosyl-L-methionine-dependent methyltransferase
1218R_01023	Putative S-adenosyl-L-methionine-dependent methyltransferase
1218R_01024	Fatty acyl-CoA reductase	acr1_4
1218R_01025	putative zinc-type alcohol dehydrogenase-like protein YjmD	yjmD
1218R_01026	putative methyltransferase YcgJ	ycgJ
1218R_01027	Arabinose operon regulatory protein	araC
1218R_01028	L-fuculose phosphate aldolase	fucA
1218R_01029	Putative 2-hydroxyacid dehydrogenase YoaD	yoaD
1218R_01030	Xylulose kinase	xylB_2
1218R_01031	DNA gyrase subunit A	gyrA_2
1218R_01032	Putative S-adenosyl-L-methionine-dependent methyltransferase
1218R_01033	Putative S-adenosyl-L-methionine-dependent methyltransferase
1218R_01034	Protein translocase subunit SecY	secY
1218R_01035	Adenylate kinase	adk_1
1218R_01036	Methionine aminopeptidase 1	map-1
1218R_01037	ECF RNA polymerase sigma factor SigL	sigL
1218R_01038	Anti-sigma-L factor RslA	rslA
1218R_01039	MarR family protein
1218R_01040	hypothetical protein
1218R_01041	3-hydroxyisobutyrate dehydrogenase	mmsB
1218R_01042	Acyl-CoA dehydrogenase	acdA_3
1218R_01043	Methylmalonate-semialdehyde dehydrogenase [acylating]	mmsA
1218R_01044	Methyl viologen resistance protein SmvA	smvA_1
1218R_01045	dTDP-4-dehydrorhamnose 3%2C5-epimerase	rmlC
1218R_01046	dTDP-glucose 4%2C6-dehydratase	rmlB_1
1218R_01047	methylenetetrahydromethanopterin reductase
1218R_01048	Luciferase-like monooxygenase
1218R_01049	Translation initiation factor IF-1	infA
1218R_01050	hypothetical protein
1218R_01051	30S ribosomal protein S13	rpsM
1218R_01052	30S ribosomal protein S11	rpsK
1218R_01053	30S ribosomal protein S4	rpsD
1218R_01054	DNA-directed RNA polymerase subunit alpha	rpoA
1218R_01055	50S ribosomal protein L17	rplQ
1218R_01056	tRNA pseudouridine synthase A	truA
1218R_01057	D-serine/D-alanine/glycine transporter	cycA
1218R_01058	putative PPE family protein PPE29
1218R_01059	putative PPE family protein PPE29
1218R_01060	hypothetical protein
1218R_01061	hypothetical protein
1218R_01062	Cutinase
1218R_01063	Cutinase
1218R_01064	ESX-1 secretion system protein eccB1	eccB1_3
1218R_01065	Thermophilic serine proteinase precursor
1218R_01066	hypothetical protein
1218R_01067	ESX-1 secretion system protein EccCa1	eccCa1_2
1218R_01068	hypothetical protein
1218R_01069	Proteins of 100 residues with WXG
1218R_01070	Proteins of 100 residues with WXG
1218R_01071	50S ribosomal protein L13	rplM
1218R_01072	30S ribosomal protein S9	rpsI
1218R_01073	Phosphoglucosamine mutase	glmM
1218R_01074	hypothetical protein
1218R_01075	hypothetical protein
1218R_01076	Phthiodiolone/phenolphthiodiolone dimycocerosates ketoreductase
1218R_01077	Alpha/beta hydrolase family protein
1218R_01078	hypothetical protein
1218R_01079	Glutamine--fructose-6-phosphate aminotransferase [isomerizing]	glmS_1
1218R_01080	hypothetical protein
1218R_01081	hypothetical protein
1218R_01082	Bifunctional NAD(P)H-hydrate repair enzyme Nnr	nnr
1218R_01083	Glutamate decarboxylase alpha	gadA
1218R_01084	Alanine racemase	alr
1218R_01085	AB hydrolase superfamily protein YdjP	ydjP_1
1218R_01086	tRNA threonylcarbamoyladenosine biosynthesis protein TsaE	tsaE
1218R_01087	tRNA threonylcarbamoyladenosine biosynthesis protein TsaB	tsaB
1218R_01088	Mycothiol acetyltransferase	mshD_1
1218R_01089	tRNA N6-adenosine threonylcarbamoyltransferase	tsaD
1218R_01090	10 kDa chaperonin	groS
1218R_01091	60 kDa chaperonin 1	groEL1
1218R_01092	hypothetical protein
1218R_01093	hypothetical protein
1218R_01094	putative PPE family protein PPE42
1218R_01095	putative PPE family protein PPE42
1218R_01096	N-substituted formamide deformylase precursor	nfdA_3
1218R_01097	Redox-responsive transcriptional regulator WhiB3	whiB3
1218R_01098	hypothetical protein
1218R_01099	ECF RNA polymerase sigma factor SigD	sigD
1218R_01100	Anti-sigma-D factor RsdA	rsdA
1218R_01101	hypothetical protein
1218R_01102	Inosine-5'-monophosphate dehydrogenase	guaB_1
1218R_01103	putative oxidoreductase/MSMEI_1564
1218R_01104	putative PPE family protein PPE42
1218R_01105	Cholesterol oxidase	choD_1
1218R_01106	putative dioxygenase/MT3514
1218R_01107	HTH-type transcriptional repressor KstR2	kstR2_5
1218R_01108	Alpha%2Calpha-trehalose phosphorylase	treP
1218R_01109	putative glycosyl hydrolase/MT2062
1218R_01110	SnoaL-like domain protein
1218R_01111	HTH-type transcriptional regulator RutR	rutR_2
1218R_01112	Antiseptic resistance protein	qacA_1
1218R_01113	HTH-type transcriptional regulator YodB	yodB
1218R_01114	GMP synthase [glutamine-hydrolyzing]	guaA
1218R_01115	hypothetical protein
1218R_01116	hypothetical protein
1218R_01117	DNA polymerase IV	dinB_1
1218R_01118	Pyrimidine-specific ribonucleoside hydrolase RihA	rihA
1218R_01119	Fatty acyl-CoA reductase	acr1_5
1218R_01120	Putative phosphoserine phosphatase 2	pspB_1
1218R_01121	MaoC like domain protein
1218R_01122	Trehalose-phosphate phosphatase	otsB
1218R_01123	Putative diacyglycerol O-acyltransferase/MT3481
1218R_01124	Error-prone DNA polymerase	dnaE2
1218R_01125	Pyridoxamine 5'-phosphate oxidase
1218R_01126	Coenzyme F420:L-glutamate ligase	fbiB_1
1218R_01127	PE family protein
1218R_01128	tRNA (cytidine(34)-2'-O)-methyltransferase	trmL
1218R_01129	Magnesium-protoporphyrin O-methyltransferase	bchM
1218R_01130	osmolarity sensor protein
1218R_01131	Roadblock/LC7 domain protein
1218R_01132	hypothetical protein
1218R_01133	hypothetical protein
1218R_01134	Secreted effector protein pipB2	pipB2
1218R_01135	Putative fatty-acid--CoA ligase fadD21
1218R_01136	Putative pyridoxal phosphate-dependent acyltransferase
1218R_01137	hypothetical protein
1218R_01138	ABC transporter ATP-binding/permease protein
1218R_01139	ABC transporter ATP-binding/permease protein
1218R_01140	NADH oxidase
1218R_01141	Bifunctional protein FolD protein	folD
1218R_01142	hypothetical protein
1218R_01143	hypothetical protein
1218R_01144	putative FAD-linked oxidoreductase YvdP	yvdP_2
1218R_01145	Erythronolide synthase%2C modules 3 and 4	eryA_1
1218R_01146	hypothetical protein
1218R_01147	hypothetical protein
1218R_01148	Malonyl-[acyl-carrier protein] O-methyltransferase	bioC_2
1218R_01149	Homoserine O-acetyltransferase	metX
1218R_01150	Methionine gamma-lyase	mdeA
1218R_01151	Isocitrate dehydrogenase [NADP]	icd_2
1218R_01152	Putative aminoacrylate hydrolase RutD	rutD
1218R_01153	Tryptophan--tRNA ligase	trpS
1218R_01154	Inner membrane protein YhjD	yhjD
1218R_01155	N-acetylglucosamine-6-phosphate deacetylase	nagA
1218R_01156	putative metabolite transport protein CsbC	csbC
1218R_01157	D-alanyl-D-alanine carboxypeptidase DacB precursor	dacB_1
1218R_01158	hypothetical protein
1218R_01159	Vault protein inter-alpha-trypsin
1218R_01160	PE family protein
1218R_01161	hypothetical protein
1218R_01162	ECF RNA polymerase sigma factor SigJ	sigJ_1
1218R_01163	hypothetical protein
1218R_01164	hypothetical protein
1218R_01165	PE family protein
1218R_01166	Succinate dehydrogenase iron-sulfur subunit	sdhB
1218R_01167	Succinate dehydrogenase flavoprotein subunit	sdhA_2
1218R_01168	Succinate dehydrogenase/Fumarate reductase transmembrane subunit
1218R_01169	Succinate dehydrogenase/Fumarate reductase transmembrane subunit
1218R_01170	Cytidine deaminase	cdd
1218R_01171	Pyrimidine-nucleoside phosphorylase	pdp
1218R_01172	Adenine deaminase
1218R_01173	PE family protein
1218R_01174	PE family protein
1218R_01175	HpcH/HpaI aldolase/citrate lyase family protein
1218R_01176	allantoicase	alc
1218R_01177	Peptidoglycan deacetylase	pgdA_1
1218R_01178	putative allantoin permease	pucI
1218R_01179	HNH endonuclease
1218R_01180	Non-heme chloroperoxidase	cpo_1
1218R_01181	hypothetical protein
1218R_01182	Phosphoesterase family protein
1218R_01183	Uracil phosphoribosyltransferase	upp
1218R_01184	putative phosphomannomutase
1218R_01185	Purine nucleoside phosphorylase	punA
1218R_01186	p-aminobenzoyl-glutamate hydrolase subunit B	abgB
1218R_01187	putative hydrolase YxeP	yxeP
1218R_01188	hypothetical protein
1218R_01189	hypothetical protein
1218R_01190	NAD(P)H dehydrogenase (quinone)	lpdA
1218R_01191	Aerobic glycerol-3-phosphate dehydrogenase	glpD_1
1218R_01192	hypothetical protein
1218R_01193	Ferredoxin-dependent glutamate synthase 2	gltS
1218R_01194	hypothetical protein
1218R_01195	Calcium-transporting ATPase 1
1218R_01196	hypothetical protein
1218R_01197	Magnesium transport protein CorA	corA_1
1218R_01198	Ribosomal large subunit pseudouridine synthase A	rluA
1218R_01199	Arylsulfatase	atsA_3
1218R_01200	hypothetical protein
1218R_01201	Phosphate-binding protein PstS 3 precursor	pstS3_1
1218R_01202	putative PPE family protein PPE29
1218R_01203	Esterase PHB depolymerase
1218R_01204	Endonuclease 8	nei
1218R_01205	ATP-dependent RNA helicase DbpA	dbpA
1218R_01206	HTH-type transcriptional regulator BetI	betI_9
1218R_01207	Succinate-semialdehyde dehydrogenase [NADP(+)]	gabD
1218R_01208	hypothetical protein
1218R_01209	Leucine-responsive regulatory protein	lrp_1
1218R_01210	putative L-lysine-epsilon aminotransferase	lat
1218R_01211	hypothetical protein
1218R_01212	hypothetical protein
1218R_01213	Anti-sigma-F factor RsbW	rsbW
1218R_01214	RNA polymerase sigma factor SigF	sigF
1218R_01215	HTH-type transcriptional repressor FabR	fabR_2
1218R_01216	Linear gramicidin synthase subunit B	lgrB_1
1218R_01217	Biotin carboxylase	accC_1
1218R_01218	Sulfur acceptor protein CsdE	csdE
1218R_01219	Putative thiosulfate sulfurtransferase SseA	sseA_1
1218R_01220	Maf-like protein YhdE	yhdE
1218R_01221	hypothetical protein
1218R_01222	putative propionyl-CoA carboxylase beta chain 5	accD5_1
1218R_01223	Bifunctional ligase/repressor BirA	birA
1218R_01224	Bacterial membrane flanked domain protein
1218R_01225	GtrA-like protein
1218R_01226	N5-carboxyaminoimidazole ribonucleotide synthase	purK
1218R_01227	N5-carboxyaminoimidazole ribonucleotide mutase	purE
1218R_01228	Acyl-CoA dehydrogenase	acdA_4
1218R_01229	Response regulator rcp1	rcp1
1218R_01230	C4-dicarboxylic acid transporter DauA	dauA_1
1218R_01231	Succinyl-CoA:(R)-benzylsuccinate CoA-transferase subunit BbsF	bbsF_1
1218R_01232	Bacterial regulatory proteins%2C tetR family
1218R_01233	Cocaine esterase	cocE_1
1218R_01234	Cation efflux family protein
1218R_01235	putative copper-exporting P-type ATPase V	ctpV_2
1218R_01236	hypothetical protein
1218R_01237	hypothetical protein
1218R_01238	Biofilm regulatory protein A precursor	brpA
1218R_01239	dTDP-4-dehydrorhamnose reductase	rmlD
1218R_01240	N-acetylglucosaminyl-diphospho-decaprenol L-rhamnosyltransferase	wbbL_1
1218R_01241	D-glycero-alpha-D-manno-heptose 1-phosphate guanylyltransferase	hddC
1218R_01242	NUDIX domain protein
1218R_01243	Modification methylase Eco57IB
1218R_01244	Coenzyme F420:L-glutamate ligase	fbiB_2
1218R_01245	2-phospho-L-lactate transferase	cofD
1218R_01246	Transcriptional regulator WhiB2	whiB2_1
1218R_01247	hypothetical protein
1218R_01248	Phosphomannomutase/phosphoglucomutase	algC
1218R_01249	hypothetical protein
1218R_01250	Mannose-6-phosphate isomerase	manA
1218R_01251	Putative epoxidase LasC
1218R_01252	Putative epoxidase LasC
1218R_01253	putative amino acid permease YhdG	yhdG_2
1218R_01254	Alkane 1-monooxygenase	alkB_1
1218R_01255	Rubredoxin-1	alkF_1
1218R_01256	Rubredoxin	rubA_1
1218R_01257	Bacterial regulatory proteins%2C tetR family
1218R_01258	Adenosylhomocysteinase	ahcY
1218R_01259	PE family protein
1218R_01260	putative PPE family protein PPE42
1218R_01261	Thymidylate kinase	tmk
1218R_01262	DNA-binding response regulator MtrA	mtrA
1218R_01263	Sensor histidine kinase MtrB	mtrB
1218R_01264	Lipoprotein LpqB precursor	lpqB
1218R_01265	hypothetical protein
1218R_01266	Orotate phosphoribosyltransferase	pyrE_2
1218R_01267	Ribosome-associated factor Y
1218R_01268	Protein translocase subunit SecA	secA_1
1218R_01269	putative multidrug resistance protein EmrY	emrY_1
1218R_01270	NnrU protein
1218R_01271	K(+)/H(+) antiporter subunit KhtT	khtT
1218R_01272	K(+)/H(+) antiporter YhaU	yhaU
1218R_01273	hypothetical protein
1218R_01274	putative diacyglycerol O-acyltransferase tgs3	tgs3
1218R_01275	Polyphosphate kinase 2 (PPK2)
1218R_01276	hypothetical protein
1218R_01277	Stearoyl-CoA 9-desaturase electron transfer partner
1218R_01278	Stearoyl-CoA 9-desaturase	desA3_2
1218R_01279	Stearoyl-CoA 9-desaturase	desA3_3
1218R_01280	Putative acyltransferase	fadA_1
1218R_01281	HTH-type transcriptional activator HxlR	hxlR
1218R_01282	Putative ribosome biogenesis GTPase RsgA	rsgA
1218R_01283	3-phosphoshikimate 1-carboxyvinyltransferase	aroA
1218R_01284	Putative SOS response-associated peptidase YedK	yedK
1218R_01285	3-hydroxyadipyl-CoA dehydrogenase	paaH
1218R_01286	hypothetical protein
1218R_01287	hypothetical protein
1218R_01288	Putative HTH-type transcriptional regulator/MT0914
1218R_01289	ESX-1 secretion-associated protein EspA	espA_1
1218R_01290	hypothetical protein
1218R_01291	ESX-1 secretion-associated protein EspD	espD_1
1218R_01292	hypothetical protein
1218R_01293	ESX-1 secretion-associated protein EspB	espB_3
1218R_01294	Nucleoid-associated protein YbaB	ybaB_1
1218R_01295	ESX-1 secretion-associated protein EspK	espK_3
1218R_01296	Cys-tRNA(Pro)/Cys-tRNA(Cys) deacylase YbaK	ybaK
1218R_01297	putative NAD-dependent oxidoreductase
1218R_01298	ECF RNA polymerase sigma factor SigH	sigH
1218R_01299	Anti-sigma factor RshA	rshA
1218R_01300	Biotinylated protein TB7.3
1218R_01301	putative sensor histidine kinase pdtaS	pdtaS
1218R_01302	Transcriptional regulator WhiB1	whiB1
1218R_01303	Putative lipid kinase
1218R_01304	hypothetical protein
1218R_01305	putative acetyltransferase
1218R_01306	Isochorismate synthase DhbC	dhbC
1218R_01307	Phosphoserine phosphatase 1	pspA_2
1218R_01308	Sporulation initiation inhibitor protein Soj	soj_1
1218R_01309	hypothetical protein
1218R_01310	DEAD-box ATP-dependent RNA helicase CshA	cshA
1218R_01311	hypothetical protein
1218R_01312	hypothetical protein
1218R_01313	hypothetical protein
1218R_01314	HTH-type transcriptional repressor KstR2	kstR2_6
1218R_01315	hypothetical protein
1218R_01316	putative adenylyltransferase/sulfurtransferase MoeZ	moeZ
1218R_01317	hypothetical protein
1218R_01318	Methylated-DNA--protein-cysteine methyltransferase	ogt_1
1218R_01319	Haloalkane dehalogenase	dhaA_1
1218R_01320	hypothetical protein
1218R_01321	hypothetical protein
1218R_01322	ATP-dependent DNA helicase PcrA	pcrA
1218R_01323	ATP-dependent DNA helicase UvrD1	uvrD1_1
1218R_01324	Voltage-gated potassium channel Kch	kch_1
1218R_01325	NADH pyrophosphatase	nudC
1218R_01326	hypothetical protein
1218R_01327	Putative glutaredoxin.1/MT3292
1218R_01328	ATP-dependent DNA helicase UvrD2	uvrD2
1218R_01329	hypothetical protein
1218R_01330	putative transcriptional regulator WhiB7	whiB7
1218R_01331	putative protein kinase UbiB	ubiB_2
1218R_01332	hypothetical protein
1218R_01333	hypothetical protein
1218R_01334	hypothetical protein
1218R_01335	Lon protease	lon_2
1218R_01336	hypothetical protein
1218R_01337	F420-dependent glucose-6-phosphate dehydrogenase	fgd_1
1218R_01339	FK506-binding protein	fkbP
1218R_01340	Arylsulfatase	atsA_4
1218R_01341	hypothetical protein
1218R_01342	Pyrimidine monooxygenase RutA	rutA_1
1218R_01343	anaerobic benzoate catabolism transcriptional regulator
1218R_01344	2-methylcitrate dehydratase	prpD
1218R_01345	Methylisocitrate lyase	prpB_2
1218R_01346	Citrate synthase	gltA
1218R_01347	hypothetical protein
1218R_01348	hypothetical protein
1218R_01349	hypothetical protein
1218R_01350	hypothetical protein
1218R_01351	SnoaL-like domain protein
1218R_01352	Pseudooxynicotine oxidase	pao_1
1218R_01353	Non-heme chloroperoxidase	cpo_2
1218R_01354	Putrescine oxidase	puo_1
1218R_01355	Phthiodiolone/phenolphthiodiolone dimycocerosates ketoreductase
1218R_01356	PE family protein
1218R_01357	hypothetical protein
1218R_01358	Putative aminoglycoside phosphotransferase
1218R_01359	Bacterial regulatory proteins%2C tetR family
1218R_01360	7-alpha-hydroxysteroid dehydrogenase	hdhA_1
1218R_01361	hypothetical protein
1218R_01362	hypothetical protein
1218R_01363	ATPase RavA	ravA
1218R_01364	hypothetical protein
1218R_01365	hypothetical protein
1218R_01366	putative PPE family protein PPE42
1218R_01367	hypothetical protein
1218R_01368	putative PPE family protein PPE42
1218R_01369	NADH-quinone oxidoreductase subunit N	nuoN
1218R_01370	NADH-quinone oxidoreductase subunit M	nuoM
1218R_01371	NADH-quinone oxidoreductase subunit 12
1218R_01372	NADH-quinone oxidoreductase subunit 11
1218R_01373	NADH-quinone oxidoreductase subunit J	nuoJ
1218R_01374	NADH-quinone oxidoreductase subunit 9	nqo9
1218R_01375	NADH-quinone oxidoreductase subunit 8	nqo8
1218R_01376	NADH-quinone oxidoreductase subunit 3	nqo3
1218R_01377	NADH-quinone oxidoreductase subunit F	nuoF
1218R_01378	NADH-quinone oxidoreductase subunit E	nuoE
1218R_01379	NADH-quinone oxidoreductase subunit 4	nqo4
1218R_01380	NADH-quinone oxidoreductase subunit C 1	nuoC1
1218R_01381	NADH-quinone oxidoreductase subunit 6	nqo6
1218R_01382	NAD(P)H-quinone oxidoreductase subunit 3	ndhC
1218R_01383	putative PPE family protein PPE42
1218R_01384	Phospholipase C 1 precursor	plcA_2
1218R_01385	putative response regulatory protein/MT3230
1218R_01386	Protein YceI	yceI
1218R_01387	SnoaL-like domain protein
1218R_01388	hypothetical protein
1218R_01389	Putative aminoglycoside phosphotransferase
1218R_01390	Acyl-CoA dehydrogenase	acdA_5
1218R_01391	HTH-type transcriptional repressor AcnR	acnR_2
1218R_01392	Hydroxymethylglutaryl-CoA lyase YngG	yngG
1218R_01393	Succinyl-CoA:(R)-benzylsuccinate CoA-transferase subunit BbsF	bbsF_2
1218R_01394	Alpha/beta hydrolase family protein
1218R_01395	Homogentisate 1%2C2-dioxygenase	hmgA
1218R_01396	putative PPE family protein PPE42
1218R_01397	Quinone oxidoreductase 1	qorA_1
1218R_01398	putative acrylyl-CoA reductase AcuI	acuI
1218R_01399	Amidohydrolase
1218R_01400	Biphenyl-2%2C3-diol 1%2C2-dioxygenase	bphC
1218R_01401	4%2C5:9%2C10-diseco-3-hydroxy-5%2C9%2C17-trioxoandrosta-1(10)%2C2-diene-4-oate hydrolase	hsaD_1
1218R_01402	3-(3-hydroxy-phenyl)propionate/3-hydroxycinnamic acid hydroxylase	mhpA_1
1218R_01403	HTH-type transcriptional regulator AcrR	acrR_1
1218R_01404	Acetaldehyde dehydrogenase	mhpF_1
1218R_01405	4-hydroxy-2-oxovalerate aldolase	mhpE
1218R_01406	Alpha-acetolactate decarboxylase	alsD
1218R_01407	Acetolactate synthase	alsS_1
1218R_01408	hypothetical protein
1218R_01409	hypothetical protein
1218R_01410	hypothetical protein
1218R_01411	PE family protein
1218R_01412	putative PPE family protein PPE47/PPE48
1218R_01413	hypothetical protein
1218R_01414	putative PPE family protein PPE29
1218R_01415	hypothetical protein
1218R_01416	hypothetical protein
1218R_01417	Ferrous iron transport protein B	feoB
1218R_01418	Fe/S biogenesis protein NfuA	nfuA_1
1218R_01419	Linear gramicidin synthase subunit D	lgrD_3
1218R_01420	Acetolactate synthase	alsS_2
1218R_01421	Acyl-CoA dehydrogenase	acdA_6
1218R_01422	Acyl-CoA dehydrogenase	acdA_7
1218R_01423	Histidinol-phosphatase	hisN
1218R_01424	hypothetical protein
1218R_01425	putative PPE family protein PPE29
1218R_01426	putative PPE family protein PPE29
1218R_01427	Universal stress protein/MT3220
1218R_01428	Transcriptional regulatory protein DevR (DosR)	devR_1
1218R_01429	Redox sensor histidine kinase response regulator DevS	devS_2
1218R_01430	Putative NAD(P)H nitroreductase/MT3217
1218R_01431	putative diacyglycerol O-acyltransferase tgs1	tgs1_1
1218R_01432	hypothetical protein
1218R_01433	Pyridoxamine 5'-phosphate oxidase
1218R_01434	Putative NAD(P)H nitroreductase acg	acg_1
1218R_01435	hypothetical protein
1218R_01436	hypothetical protein
1218R_01437	hypothetical protein
1218R_01438	putative FAD-linked oxidoreductase
1218R_01439	NADPH-ferredoxin reductase FprA	fprA_1
1218R_01440	Peptide chain release factor 2	prfB
1218R_01441	putative MscS family protein YkuT	ykuT_1
1218R_01442	hypothetical protein
1218R_01443	Cell division ATP-binding protein FtsE	ftsE
1218R_01444	Cell division protein FtsX	ftsX
1218R_01445	SsrA-binding protein	smpB
1218R_01446	hypothetical protein
1218R_01447	hypothetical protein
1218R_01448	ATP-dependent zinc metalloprotease FtsH	ftsH_3
1218R_01449	Tetratricopeptide repeat protein
1218R_01450	hypothetical protein
1218R_01452	Tyrosine recombinase XerC	xerC_1
1218R_01453	hypothetical protein
1218R_01454	hypothetical protein
1218R_01455	hypothetical protein
1218R_01456	hypothetical protein
1218R_01457	hypothetical protein
1218R_01458	hypothetical protein
1218R_01459	hypothetical protein
1218R_01460	hypothetical protein
1218R_01461	Transcriptional regulator ClgR	clgR_1
1218R_01462	hypothetical protein
1218R_01463	hypothetical protein
1218R_01464	hypothetical protein
1218R_01465	hypothetical protein
1218R_01466	hypothetical protein
1218R_01467	hypothetical protein
1218R_01468	Helix-turn-helix domain protein
1218R_01469	hypothetical protein
1218R_01470	hypothetical protein
1218R_01471	hypothetical protein
1218R_01472	hypothetical protein
1218R_01473	hypothetical protein
1218R_01474	hypothetical protein
1218R_01475	hypothetical protein
1218R_01476	hypothetical protein
1218R_01477	hypothetical protein
1218R_01478	hypothetical protein
1218R_01479	YqaJ-like viral recombinase domain protein
1218R_01480	NUMOD4 motif protein
1218R_01481	RecT family protein
1218R_01482	hypothetical protein
1218R_01483	hypothetical protein
1218R_01484	hypothetical protein
1218R_01485	hypothetical protein
1218R_01486	hypothetical protein
1218R_01487	hypothetical protein
1218R_01488	hypothetical protein
1218R_01489	hypothetical protein
1218R_01490	NUMOD4 motif protein
1218R_01491	hypothetical protein
1218R_01492	hypothetical protein
1218R_01493	hypothetical protein
1218R_01494	hypothetical protein
1218R_01495	putative ATPase YjoB	yjoB
1218R_01496	hypothetical protein
1218R_01497	Transcriptional regulator WhiB2	whiB2_2
1218R_01498	hypothetical protein
1218R_01499	hypothetical protein
1218R_01500	hypothetical protein
1218R_01501	hypothetical protein
1218R_01502	hypothetical protein
1218R_01503	YcfA-like protein
1218R_01504	hypothetical protein
1218R_01505	hypothetical protein
1218R_01506	hypothetical protein
1218R_01507	hypothetical protein
1218R_01508	hypothetical protein
1218R_01509	hypothetical protein
1218R_01510	Phage Terminase
1218R_01511	Phage portal protein%2C SPP1 Gp6-like
1218R_01512	hypothetical protein
1218R_01513	hypothetical protein
1218R_01514	hypothetical protein
1218R_01515	hypothetical protein
1218R_01516	hypothetical protein
1218R_01517	hypothetical protein
1218R_01518	hypothetical protein
1218R_01519	hypothetical protein
1218R_01520	hypothetical protein
1218R_01521	hypothetical protein
1218R_01522	Fibronectin type III domain protein
1218R_01523	hypothetical protein
1218R_01524	hypothetical protein
1218R_01525	hypothetical protein
1218R_01526	hypothetical protein
1218R_01527	hypothetical protein
1218R_01528	hypothetical protein
1218R_01529	hypothetical protein
1218R_01530	hypothetical protein
1218R_01531	hypothetical protein
1218R_01532	hypothetical protein
1218R_01533	hypothetical protein
1218R_01534	hypothetical protein
1218R_01535	hypothetical protein
1218R_01536	hypothetical protein
1218R_01537	hypothetical protein
1218R_01538	hypothetical protein
1218R_01539	hypothetical protein
1218R_01540	hypothetical protein
1218R_01541	hypothetical protein
1218R_01542	PE family protein
1218R_01543	hypothetical protein
1218R_01544	hypothetical protein
1218R_01545	hypothetical protein
1218R_01546	hypothetical protein
1218R_01547	hypothetical protein
1218R_01548	hypothetical protein
1218R_01549	hypothetical protein
1218R_01550	hypothetical protein
1218R_01551	hypothetical protein
1218R_01552	MspA
1218R_01553	Glyoxalase-like domain protein
1218R_01554	hypothetical protein
1218R_01555	Transcriptional regulator PadR-like family protein
1218R_01556	hypothetical protein
1218R_01557	putative PPE family protein PPE42
1218R_01558	Glutaminase 1	glsA1
1218R_01559	Pyridoxamine 5'-phosphate oxidase
1218R_01560	putative PPE family protein PPE42
1218R_01561	Phytanoyl-CoA dioxygenase (PhyH)
1218R_01562	hypothetical protein
1218R_01563	hypothetical protein
1218R_01564	Sugar-binding cellulase-like protein
1218R_01565	putative HTH-type transcriptional regulator YtcD	ytcD
1218R_01566	Flavin-dependent monooxygenase%2C oxygenase subunit HsaA	hsaA_1
1218R_01567	Alkanesulfonate monooxygenase	ssuD_1
1218R_01568	Putative NADP-dependent oxidoreductase YfmJ	yfmJ_2
1218R_01569	Carboxylate-amine ligase YbdK	ybdK_2
1218R_01570	Nucleoside triphosphate pyrophosphohydrolase	mazG_1
1218R_01571	tRNA dimethylallyltransferase	miaA_1
1218R_01572	LOG family protein ORF6 in fasciation locus	fas6_1
1218R_01573	hypothetical protein
1218R_01574	Biotin biosynthesis cytochrome P450	bioI_1
1218R_01575	Geranyl diphosphate 2-C-methyltransferase
1218R_01576	(Dimethylallyl)adenosine tRNA methylthiotransferase MiaB	miaB_1
1218R_01577	hypothetical protein
1218R_01578	Inner membrane protein YedI	yedI
1218R_01579	Bacilysin biosynthesis oxidoreductase YwfH	ywfH_1
1218R_01580	transcriptional regulator BetI
1218R_01581	hypothetical protein
1218R_01582	Patatin-like phospholipase
1218R_01583	SPFH domain / Band 7 family protein
1218R_01584	hypothetical protein
1218R_01585	hypothetical protein
1218R_01586	Methanesulfonate monooxygenase	msuD_3
1218R_01587	hypothetical protein
1218R_01588	Choline-sulfatase	betC
1218R_01589	Polyketide cyclase / dehydrase and lipid transport
1218R_01590	N-substituted formamide deformylase precursor	nfdA_4
1218R_01591	Putative thiazole biosynthetic enzyme
1218R_01592	hypothetical protein
1218R_01593	hypothetical protein
1218R_01594	Malyl-CoA lyase	mcl1_1
1218R_01595	hypothetical protein
1218R_01596	hypothetical protein
1218R_01597	Pyrimidine monooxygenase RutA	rutA_2
1218R_01598	Lysine N-acyltransferase MbtK	mbtK
1218R_01599	hypothetical protein
1218R_01600	Putative fluoride ion transporter CrcB	crcB_1
1218R_01601	Putative fluoride ion transporter CrcB	crcB_2
1218R_01602	Phosphoglucomutase	pgm
1218R_01604	hypothetical protein
1218R_01606	Putative S-adenosyl-L-methionine-dependent methyltransferase
1218R_01607	Cypemycin methyltransferase	cypM_1
1218R_01608	HTH-type transcriptional regulator BetI	betI_10
1218R_01609	Transposase
1218R_01610	Integrase core domain protein
1218R_01611	hypothetical protein
1218R_01612	PE family protein
1218R_01613	6'''-hydroxyparomomycin C oxidase	livQ
1218R_01614	hypothetical protein
1218R_01615	Diacylglycerol acyltransferase
1218R_01616	Putative diacyglycerol O-acyltransferase/MT1468
1218R_01617	Long-chain-fatty-acid--CoA ligase	lcfB_4
1218R_01618	Putative succinate-semialdehyde dehydrogenase [NADP(+)] 2	gabD2_1
1218R_01619	Metallo-beta-lactamase superfamily protein
1218R_01620	hypothetical protein
1218R_01621	hypothetical protein
1218R_01622	HTH-type transcriptional regulator BetI	betI_11
1218R_01623	Multidrug transporter EmrE	emrE
1218R_01624	hypothetical protein
1218R_01625	Multidrug resistance protein MdtH	mdtH_2
1218R_01626	FAD dependent oxidoreductase
1218R_01627	Inositol 2-dehydrogenase/D-chiro-inositol 3-dehydrogenase	iolG
1218R_01628	UDP-glucose 6-dehydrogenase TuaD	tuaD
1218R_01629	UDP-glucose 4-epimerase
1218R_01630	hypothetical protein
1218R_01631	hypothetical protein
1218R_01632	Carbon starvation protein A	cstA
1218R_01633	Multicopper oxidase mco	mco
1218R_01634	hypothetical protein
1218R_01635	hypothetical protein
1218R_01636	HTH-type transcriptional regulator Cmr	cmr
1218R_01637	hypothetical protein
1218R_01638	Putative DNA ligase-like protein/MT0965
1218R_01639	3-oxoacyl-[acyl-carrier-protein] reductase FabG	fabG_3
1218R_01640	Acryloyl-CoA reductase (NADH)	acrC_1
1218R_01641	putative HTH-type transcriptional regulator YybR	yybR
1218R_01642	Demethylmenaquinone methyltransferase	ubiE_2
1218R_01643	hypothetical protein
1218R_01644	lipid-transfer protein
1218R_01645	HTH-type transcriptional regulator LutR	lutR_2
1218R_01646	hypothetical protein
1218R_01647	hypothetical protein
1218R_01648	Putative cytochrome P450 120
1218R_01649	HTH-type transcriptional regulator EthR	ethR_1
1218R_01650	Putative oxidoreductase SadH	sadH_1
1218R_01651	Nucleoid occlusion factor SlmA	slmA_1
1218R_01652	FMN-dependent NADPH-azoreductase	azr
1218R_01653	putative PPE family protein PPE42
1218R_01654	Glutaredoxin-like protein NrdH	nrdH
1218R_01655	Putative NrdI-like protein
1218R_01656	Ribonucleoside-diphosphate reductase subunit alpha	nrdE
1218R_01657	HTH-type transcriptional repressor FabR	fabR_3
1218R_01658	4-hydroxyacetophenone monooxygenase	hapE_3
1218R_01659	HTH-type transcriptional regulator BetI	betI_12
1218R_01660	Polyketide cyclase / dehydrase and lipid transport
1218R_01661	Ribonucleoside-diphosphate reductase subunit beta nrdF2	nrdF2
1218R_01662	hypothetical protein
1218R_01663	NADP-dependent alcohol dehydrogenase C	adhC
1218R_01664	putative siderophore-binding lipoprotein YfiY precursor	yfiY
1218R_01665	Cytochrome c oxidase subunit 1	ctaD_1
1218R_01666	Phosphoserine phosphatase	serB_2
1218R_01667	putative HTH-type transcriptional regulator/MT0088
1218R_01668	Formate hydrogenlyase subunit 7	hycG
1218R_01669	Hydrogenase-4 component B	hyfB_1
1218R_01670	Formate hydrogenlyase subunit 4	hycD
1218R_01671	Hydrogenase-4 component E	hyfE
1218R_01672	Hydrogenase-4 component B	hyfB_2
1218R_01673	Hydrogenase-4 component G	hyfG
1218R_01674	putative ABC transporter ATP-binding protein YlmA	ylmA
1218R_01675	NUDIX domain protein
1218R_01676	putative enoyl-CoA hydratase echA17
1218R_01677	Demethylrebeccamycin-D-glucose O-methyltransferase	rebM_1
1218R_01678	hypothetical protein
1218R_01679	Immunogenic protein MPT64 precursor
1218R_01680	hypothetical protein
1218R_01681	Outer membrane protein assembly factor BamB	bamB
1218R_01682	Putative acetyltransferase
1218R_01683	Alpha/beta hydrolase family protein
1218R_01684	hypothetical protein
1218R_01685	Deoxyribodipyrimidine photo-lyase	phrA
1218R_01686	TspO/MBR family protein
1218R_01687	Membrane protein YdfJ	ydfJ_3
1218R_01688	Beta-lactamase	ampC_1
1218R_01689	MarR family protein
1218R_01690	hypothetical protein
1218R_01691	SOUL heme-binding protein
1218R_01692	hypothetical protein
1218R_01693	Epimerase family protein
1218R_01694	1-deoxy-11-beta-hydroxypentalenate dehydrogenase	ptlF_1
1218R_01695	Glycogen synthase
1218R_01696	1%2C4-alpha-glucan branching enzyme
1218R_01697	putative S-adenosylmethionine-dependent methyltransferase/MSMEI_2290
1218R_01698	Electron transfer flavoprotein subunit beta	etfB
1218R_01699	Electron transfer flavoprotein subunit alpha	etfA
1218R_01700	hypothetical protein
1218R_01701	2-acyl-glycerophospho-ethanolamine acyltransferase
1218R_01702	hypothetical protein
1218R_01703	Cysteine desulfurase	iscS
1218R_01704	tRNA-specific 2-thiouridylase MnmA	mnmA
1218R_01705	hypothetical protein
1218R_01706	methionine synthase
1218R_01707	B12 binding domain protein
1218R_01708	DNA ligase	ligA_2
1218R_01709	Nucleoid occlusion factor SlmA	slmA_2
1218R_01710	Putative membrane protein mmpS4	mmpS4_7
1218R_01711	Membrane transport protein mmpL8	mmpL8_8
1218R_01712	hypothetical protein
1218R_01713	Aspartyl/glutamyl-tRNA(Asn/Gln) amidotransferase subunit C	gatC
1218R_01714	Glutamyl-tRNA(Gln) amidotransferase subunit A	gatA_3
1218R_01715	6-phosphofructokinase	pfkA
1218R_01716	Aspartyl/glutamyl-tRNA(Asn/Gln) amidotransferase subunit B	gatB
1218R_01717	4-hydroxyphenylacetate 3-monooxygenase reductase component	hpaC
1218R_01718	Soluble aldose sugar dehydrogenase YliI precursor	yliI
1218R_01719	Putative oxidoreductase MhqP	mhqP_1
1218R_01720	Low molecular weight protein antigen 6	cfp6
1218R_01721	Acetolactate synthase large subunit IlvB1	ilvB1
1218R_01722	Putative acetolactate synthase small subunit	ilvH
1218R_01723	Ketol-acid reductoisomerase	ilvC
1218R_01724	NAD(P)H dehydrogenase (quinone)
1218R_01725	Putative thiazole biosynthetic enzyme
1218R_01726	D-3-phosphoglycerate dehydrogenase	serA_2
1218R_01727	3-isopropylmalate dehydrogenase	leuB
1218R_01728	Hexuronate transporter	exuT
1218R_01729	Ureidoglycolate lyase
1218R_01730	Glutamate--tRNA ligase	gltX
1218R_01733	Pyridoxamine 5'-phosphate oxidase
1218R_01734	Nitronate monooxygenase
1218R_01735	Membrane transport protein mmpL8	mmpL8_9
1218R_01736	Putative membrane protein mmpS4	mmpS4_8
1218R_01737	8-amino-7-oxononanoate synthase	bioF_1
1218R_01738	Transcriptional regulator KdgR	kdgR_1
1218R_01739	3-isopropylmalate dehydratase large subunit	leuC
1218R_01740	3-isopropylmalate dehydratase small subunit	leuD
1218R_01741	hypothetical protein
1218R_01742	Putative mutator protein MutT4	mutT4_1
1218R_01743	Polyphosphate kinase	ppk
1218R_01744	2-phospho-L-lactate guanylyltransferase	cofC
1218R_01745	Glycerol-3-phosphate dehydrogenase [NAD(P)+]	gpsA_2
1218R_01746	D-alanine--D-alanine ligase	ddl
1218R_01747	hypothetical protein
1218R_01748	Thiamine-monophosphate kinase	thiL
1218R_01749	hypothetical protein
1218R_01750	Uracil-DNA glycosylase	ung
1218R_01751	Quinone oxidoreductase 1	qorA_2
1218R_01752	NADH dehydrogenase	nox_2
1218R_01753	50S ribosomal protein L28	rpmB_2
1218R_01754	DAK2 domain protein
1218R_01755	ATP-dependent DNA helicase RecG	recG
1218R_01756	hypothetical protein
1218R_01757	putative oxidoreductase
1218R_01758	Carboxylesterase NlhH	nlhH_3
1218R_01759	Serine/threonine-protein kinase PknE	pknE_1
1218R_01760	Vitamin K epoxide reductase family protein
1218R_01761	2-oxoglutarate carboxylase small subunit	cfiB
1218R_01762	Ribosomal RNA small subunit methyltransferase D	rsmD
1218R_01763	Phosphopantetheine adenylyltransferase	coaD
1218R_01764	hypothetical protein
1218R_01765	Formyltetrahydrofolate deformylase	purU
1218R_01766	putative permease
1218R_01767	PGL/p-HBAD biosynthesis rhamnosyltransferase
1218R_01768	hypothetical protein
1218R_01769	Trans-acting enoyl reductase
1218R_01770	Phthiodiolone/phenolphthiodiolone dimycocerosates ketoreductase
1218R_01771	Long-chain-fatty-acid--AMP ligase FadD29
1218R_01772	Chorismate pyruvate-lyase
1218R_01773	p-hydroxybenzoic acid--AMP ligase FadD22
1218R_01775	Putative lipoprotein LppX precursor	lppX
1218R_01776	Membrane transport protein mmpL8	mmpL8_10
1218R_01777	Long-chain-fatty-acid--AMP ligase FadD28
1218R_01778	hypothetical protein
1218R_01779	Phthiotriol/phenolphthiotriol dimycocerosates methyltransferase
1218R_01780	Mycocerosic acid synthase	mas
1218R_01781	Phthiocerol/phthiodiolone dimycocerosyl transferase	papA5
1218R_01782	Daunorubicin/doxorubicin resistance ABC transporter permease protein DrrB	drrB_1
1218R_01783	Doxorubicin resistance ABC transporter permease protein DrrB	drrB_2
1218R_01784	Doxorubicin resistance ATP-binding protein DrrA	drrA_2
1218R_01785	Phthiocerol synthesis polyketide synthase type I PpsE	ppsE
1218R_01786	Phthiocerol synthesis polyketide synthase type I PpsC	ppsC_1
1218R_01787	Phthiocerol synthesis polyketide synthase type I PpsC	ppsC_2
1218R_01788	Phthiocerol/phenolphthiocerol synthesis polyketide synthase type I PpsB	ppsB_1
1218R_01789	Phthiocerol/phenolphthiocerol synthesis polyketide synthase type I PpsB	ppsB_2
1218R_01792	Long-chain-fatty-acid--AMP ligase FadD26
1218R_01793	hypothetical protein
1218R_01794	Phenyloxazoline synthase MbtB	mbtB_1
1218R_01795	Cell wall synthesis protein Wag31
1218R_01796	hypothetical protein
1218R_01797	Ribonuclease 3	rnc
1218R_01798	Formamidopyrimidine-DNA glycosylase 1	fpg1
1218R_01799	Acylphosphatase	acyP
1218R_01800	Chromosome partition protein Smc	smc_1
1218R_01801	Transglutaminase-like superfamily protein
1218R_01802	hypothetical protein
1218R_01803	Anaerobic nitric oxide reductase transcription regulator NorR	norR
1218R_01804	hypothetical protein
1218R_01805	hypothetical protein
1218R_01806	Stearoyl-CoA 9-desaturase	desA3_4
1218R_01807	Signal recognition particle receptor FtsY	ftsY
1218R_01808	Ammonia channel precursor	amt
1218R_01809	Nitrogen regulatory protein P-II	glnB
1218R_01810	Bifunctional uridylyltransferase/uridylyl-removing enzyme	glnD
1218R_01811	ATP-dependent RNA helicase DbpA
1218R_01812	hypothetical protein
1218R_01813	Signal recognition particle protein	ffh
1218R_01814	Amidohydrolase family protein
1218R_01815	Serine/threonine-protein kinase PknI	pknI
1218R_01816	D-aminoacylase	dan_3
1218R_01817	HTH-type transcriptional regulator BetI	betI_13
1218R_01818	D-alanyl-D-alanine carboxypeptidase DacB precursor	dacB_2
1218R_01819	hypothetical protein
1218R_01820	30S ribosomal protein S16	rpsP
1218R_01821	hypothetical protein
1218R_01822	Ribosome maturation factor RimM	rimM
1218R_01823	tRNA (guanine-N(1)-)-methyltransferase	trmD
1218R_01824	hypothetical protein
1218R_01825	50S ribosomal protein L19	rplS
1218R_01826	Signal peptidase I	lepB
1218R_01827	Ribonuclease HII	rnhB
1218R_01828	hypothetical protein
1218R_01829	ANTAR domain protein
1218R_01830	putative diacyglycerol O-acyltransferase tgs2	tgs2_2
1218R_01831	NAD dependent epimerase/dehydratase family protein
1218R_01832	Protein FdhD	fdhD
1218R_01833	hypothetical protein
1218R_01834	Competence protein ComM	comM
1218R_01835	hypothetical protein
1218R_01836	Vibriobactin utilization protein ViuB	viuB
1218R_01837	Lactate 2-monooxygenase
1218R_01838	Tyrosine recombinase XerD	xerD_1
1218R_01839	Peptidase family M23
1218R_01840	30S ribosomal protein S2	rpsB
1218R_01841	Elongation factor Ts	tsf
1218R_01842	6-aminohexanoate-cyclic-dimer hydrolase	nylA_1
1218R_01843	Transcriptional regulator SlyA	slyA
1218R_01844	Immunogenic protein MPT63 precursor
1218R_01845	Diacylglycerol acyltransferase
1218R_01846	Transcriptional regulatory protein WalR	walR
1218R_01847	Uridylate kinase	pyrH
1218R_01848	Ribosome-recycling factor	frr
1218R_01849	Phosphatidate cytidylyltransferase	cdsA
1218R_01851	putative dual-specificity RNA methyltransferase RlmN	rlmN
1218R_01852	Soluble secreted antigen MPT53 precursor
1218R_01853	Cytochrome C biogenesis protein transmembrane region
1218R_01854	hypothetical protein
1218R_01855	Cell surface lipoprotein MPB83 precursor
1218R_01856	Thiol-disulfide oxidoreductase YkuV	ykuV
1218R_01857	1-deoxy-D-xylulose 5-phosphate reductoisomerase	dxr
1218R_01858	Zinc metalloprotease Rip1	rip1
1218R_01859	4-hydroxy-3-methylbut-2-en-1-yl diphosphate synthase	ispG
1218R_01860	Mycothiol acetyltransferase	mshD_2
1218R_01861	Penicillin-binding protein PbpB	pbpB_1
1218R_01862	hypothetical protein
1218R_01863	Methionine aminopeptidase 2	map
1218R_01864	hypothetical protein
1218R_01865	Putative glutamine amidotransferase
1218R_01866	putative PPE family protein PPE29
1218R_01867	putative PPE family protein PPE29
1218R_01868	putative PPE family protein PPE29
1218R_01869	PE family protein
1218R_01870	PE family protein
1218R_01871	hypothetical protein
1218R_01872	Type I phosphodiesterase / nucleotide pyrophosphatase
1218R_01873	hypothetical protein
1218R_01874	Hydrogenase expression/formation protein HypD	hypD
1218R_01875	Hydrogenase isoenzymes formation protein HypC	hypC_1
1218R_01876	Hydrogenase expression/formation protein HypE	hypE
1218R_01877	Phosphoheptose isomerase	gmhA
1218R_01878	HupF/HypC family protein
1218R_01879	Carbamoyltransferase HypF	hypF
1218R_01880	Hydrogenase isoenzymes formation protein HypC	hypC_2
1218R_01881	Hydrogenase 2 maturation protease	hybD
1218R_01882	hypothetical protein
1218R_01883	hypothetical protein
1218R_01884	hypothetical protein
1218R_01885	hypothetical protein
1218R_01886	Fe/S biogenesis protein NfuA	nfuA_2
1218R_01887	Periplasmic [NiFeSe] hydrogenase large subunit
1218R_01888	Periplasmic [NiFeSe] hydrogenase small subunit precursor
1218R_01889	Hydrogenase isoenzymes nickel incorporation protein HypB	hypB
1218R_01890	hydrogenase nickel incorporation protein HypA	hypA
1218R_01891	High-affinity nickel transport protein	hoxN
1218R_01892	Peroxide-responsive repressor PerR	perR
1218R_01893	Mycothione reductase	mtr
1218R_01894	Putative fatty-acid--CoA ligase fadD21
1218R_01895	Membrane transport protein mmpL8	mmpL8_11
1218R_01896	Multidrug resistance protein stp	stp_2
1218R_01897	Alpha/beta hydrolase family protein
1218R_01898	putative malate:quinone oxidoreductase	mqo
1218R_01899	putative acyltransferase
1218R_01900	Magnesium-chelatase 38 kDa subunit	bchI_1
1218R_01901	Cob(I)yrinic acid a%2Cc-diamide adenosyltransferase	cobO
1218R_01902	Cobyrinic acid A%2CC-diamide synthase	cobB_1
1218R_01903	Siroheme synthase	cysG
1218R_01904	putative MFS-type transporter EfpA	efpA
1218R_01905	Proline--tRNA ligase	proS
1218R_01906	hypothetical protein
1218R_01907	hypothetical protein
1218R_01908	Ribosome maturation factor RimP	rimP
1218R_01909	hypothetical protein
1218R_01910	Translation initiation factor IF-2	infB
1218R_01911	Ribosome-binding factor A	rbfA
1218R_01912	Bifunctional oligoribonuclease and PAP phosphatase NrnA	nrnA
1218R_01913	DNA-damage-inducible protein F	dinF
1218R_01914	Lactose transport system permease protein LacF	lacF_1
1218R_01915	L-arabinose transport system permease protein AraQ	araQ_1
1218R_01916	sn-glycerol-3-phosphate-binding periplasmic protein UgpB precursor	ugpB
1218R_01917	Trehalose import ATP-binding protein SugC	sugC_1
1218R_01918	Thioredoxin reductase	trxB_1
1218R_01919	putative enoyl-CoA hydratase echA8	echA8_3
1218R_01920	putative PPE family protein PPE29
1218R_01921	putative PPE family protein PPE29
1218R_01922	hypothetical protein
1218R_01923	hypothetical protein
1218R_01924	Kojibiose phosphorylase	kojP
1218R_01925	hypothetical protein
1218R_01926	Cocaine esterase	cocE_2
1218R_01927	hypothetical protein
1218R_01928	hypothetical protein
1218R_01929	Cutinase
1218R_01930	Putative lipoprotein LppA precursor	lppA
1218R_01931	Calcineurin-like phosphoesterase
1218R_01932	4'-phosphopantetheinyl transferase Npt	npt
1218R_01933	tRNA pseudouridine synthase B	truB
1218R_01934	3-oxoadipyl-CoA/3-oxo-5%2C6-dehydrosuberyl-CoA thiolase	paaJ_1
1218R_01935	Acyl-CoA dehydrogenase	mmgC_7
1218R_01936	Iron-dependent repressor IdeR	ideR_1
1218R_01937	Riboflavin biosynthesis protein RibF	ribF
1218R_01938	30S ribosomal protein S15	rpsO
1218R_01939	hypothetical protein
1218R_01940	SMI1 / KNR4 family protein
1218R_01941	Polyribonucleotide nucleotidyltransferase	pnp
1218R_01942	Protease 3 precursor	ptrA
1218R_01943	Nitronate monooxygenase
1218R_01944	Alanine dehydrogenase	ald
1218R_01945	Leucine-responsive regulatory protein	lrp_2
1218R_01946	Polyketide cyclase / dehydrase and lipid transport
1218R_01947	putative metal-dependent hydrolase
1218R_01948	Sorbitol dehydrogenase	polS
1218R_01949	Phthalate dioxygenase reductase	ophA1
1218R_01950	hypothetical protein
1218R_01951	3-ketosteroid-9-alpha-monooxygenase oxygenase subunit	kshA_1
1218R_01952	hypothetical protein
1218R_01953	hypothetical protein
1218R_01954	4-hydroxy-tetrahydrodipicolinate reductase	dapB
1218R_01955	hypothetical protein
1218R_01956	NADPH-dependent FMN reductase
1218R_01957	putative PPE family protein PPE29
1218R_01958	Long-chain-fatty-acid--CoA ligase FadD13
1218R_01959	PE family protein
1218R_01960	putative PPE family protein PPE29
1218R_01961	Biotin carboxylase	accC_2
1218R_01963	3-oxoacyl-[acyl-carrier-protein] reductase FabG	fabG_4
1218R_01964	Acryloyl-CoA reductase (NADH)	acrC_2
1218R_01965	Acyl-CoA dehydrogenase	mmgC_8
1218R_01966	Carboxymethylenebutenolidase	clcD_1
1218R_01967	Thymidylate synthase	thyA
1218R_01968	Dihydrofolate reductase	folA
1218R_01969	hypothetical protein
1218R_01970	Type I restriction enzyme EcoKI M protein	hsdM
1218R_01971	Type I restriction modification DNA specificity domain protein
1218R_01972	Thymidylate synthase ThyX	thyX
1218R_01973	4-hydroxy-tetrahydrodipicolinate synthase	dapA_1
1218R_01975	Leucine carboxyl methyltransferase
1218R_01976	(-)-trans-carveol dehydrogenase	limC_2
1218R_01977	Putative monooxygenase
1218R_01978	DNA translocase SpoIIIE	spoIIIE
1218R_01979	Amino-acid acetyltransferase	argA
1218R_01980	Putative CDP-diacylglycerol--glycerol-3-phosphate 3-phosphatidyl-transferase 2	pgsA2
1218R_01981	Transcriptional regulator ClgR	clgR_2
1218R_01982	PspA/IM30 family protein
1218R_01983	hypothetical protein
1218R_01984	Epoxide hydrolase EphG	ephG
1218R_01985	4'-demethylrebeccamycin synthase	rebG
1218R_01986	hypothetical protein
1218R_01987	hypothetical protein
1218R_01988	Protein RecA	recA
1218R_01989	Regulatory protein RecX	recX
1218R_01990	(Dimethylallyl)adenosine tRNA methylthiotransferase MiaB	miaB_2
1218R_01991	hypothetical protein
1218R_01992	hypothetical protein
1218R_01993	Serine/threonine-protein kinase PknH	pknH_1
1218R_01994	hypothetical protein
1218R_01995	hypothetical protein
1218R_01996	hypothetical protein
1218R_01997	tRNA dimethylallyltransferase	miaA_2
1218R_01998	Diaminopimelate epimerase	dapF
1218R_01999	GTPase HflX	hflX
1218R_02000	Acyl-CoA dehydrogenase	mmgC_9
1218R_02001	Inner membrane protein alx	alx
1218R_02002	LGFP repeat protein
1218R_02003	LexA repressor	lexA
1218R_02004	hypothetical protein
1218R_02005	Transcriptional repressor NrdR	nrdR
1218R_02006	hypothetical protein
1218R_02007	hypothetical protein
1218R_02008	Soluble epoxide hydrolase
1218R_02009	PAC2 family protein
1218R_02010	Trypsin
1218R_02011	Soluble pyridine nucleotide transhydrogenase	sthA
1218R_02012	hypothetical protein
1218R_02013	Iron-dependent repressor IdeR	ideR_2
1218R_02014	RNA polymerase sigma factor SigB	sigB
1218R_02015	hypothetical protein
1218R_02016	hypothetical protein
1218R_02017	hypothetical protein
1218R_02018	hypothetical protein
1218R_02019	hypothetical protein
1218R_02020	Enamine/imine deaminase	yabJ
1218R_02021	putative bifunctional chitinase/lysozyme precursor	chiA_1
1218R_02022	RNA polymerase sigma factor SigA	sigA
1218R_02023	Polyphosphate glucokinase	ppgK
1218R_02024	Inositol-1-monophosphatase SuhB	suhB
1218R_02025	hypothetical protein
1218R_02026	hypothetical protein
1218R_02027	hypothetical protein
[truncated: 3,324 more rows]

## Sheet: Table S1d Unique 1218R 1218S 
Table S1d: Manual inspection of predicted Uniqe Genes Feature Summary among M. marinum 1218R and 1218S. List of computationally predicted features, including protein-coding sequences (PROKKA)
Unique genes – 148 Mmar 1218R			log2(1218Rrfp_Stat/1218Rrfp_Exp)		Unique genes – 116 Mmar 1218S			log2(1218S_Stat/1218S_Exp)
Locus_tag (Ref: Mmar 1218R)	Gene product	Gene symbol			Locus_tag (Ref: Mmar 1218S)	Gene product	Gene symbol		Information	Sequence	Notes
					Mm1218S_00073	Penicillin-binding protein 1A	ponA1_1	0.59	SNP - frame shift	GATCGTTCCCCCC	One C is deleted from the PacBio data. Present in the Illumina based genome
1218R_00096	hypothetical protein		1.29						Gene truncation		Part of gene sequence deleted. Reduced Hypothetical protein
1218R_00174	PE family protein		-0.24		Mm1218S_00174	PE family protein		0.41	Gene truncation		Part of gene sequence deleted. Reduced PE family protein
1218R_00547	hypothetical protein		0.76		Mm1218S_00547	N-acetylmannosamine kinase	nanK	0.3	SNP - frame shift	CTCACTGCTGCAATGGTTCCCG	Likely, one C is deleted from the PacBio data in 1218R. Present in 1218S Illumina and PacBio.
1218R_00548	hypothetical protein		0.31
1218R_00640	Phosphoribosylglycinamide formyltransferase 2	purT_2	-0.27						SNP - frame shift	AAGGCGCTGGGGGGAT	Likely, one C is deleted from the PacBio data in 1218R. Present in 1218S Illumina and PacBio.
1218R_00710	Molybdopterin molybdenumtransferase	moeA_1	0.7		Mm1218S_00708	Molybdopterin molybdenumtransferase	moeA_1	0.58	SNP - frame shift	TCACCAGCGGGGGGGTC	Likely, one G is deleted from the PacBio data in 1218R. Present in 1218S Illumina and PacBio.
1218R_00711	Molybdopterin molybdenumtransferase	moeA_2	0.43
Region present, but not annotated					Mm1218S_00737	hypothetical protein		1.11	Annotation missing		region present but not annotated.
1218R_00765	N-acetylglucosamine repressor	nagC	-0.46		Mm1218S_00763	N-acetylglucosamine repressor	nagC	-0.6	SNP - frame shift	CCTCGCGGGGGGGT	Likely, one G is deleted from the PacBio data in 1218R. Present in 1218S Illumina and PacBio.
1218R_00766	hypothetical protein		-1.03
1218R_00804	Tyrocidine synthase 3	tycC_1	1		Mm1218S_00801	Dimodular nonribosomal peptide synthase	dhbF_2	1.61	SNP - frame shift	Many snps	Due to the presence of SNPs multiple splits obtained.
					Mm1218S_00802	Dimodular nonribosomal peptide synthase	dhbF_3	1.06	SNP - frame shift
					Mm1218S_00803	hypothetical protein		1.69	SNP - frame shift	More variation	Due to SNPs more variation in this region.
					Mm1218S_00804	Dimodular nonribosomal peptide synthase	dhbF_4	1.2	SNP - frame shift
					Mm1218S_00989	putative PPE family protein PPE42		0.97	SNP - frame shift – SeqRepeat	AAACAGTGGCGGCAATAACCTGGGCTGGGGGAAC / GGTGGTTGATCCGGTTTCGGTGGCGGGGTTTACGTTGCCGCAGATCAGTACTCCGGAGTTCACGACGGCGCCGTT	One G is deleted from the PacBio data. Present in the Illumina based genome. Extra stretch of repeat region sequence is present in 1218S.
					Mm1218S_01276	hypothetical protein		-0.97	SNP - frame shift	CTTGTTGATCACCAATGCCCCCGGA	One C is deleted from the PacBio data. Present in the Illumina based genome.
Region present, annotation is missing					Mm1218S_01552	hypothetical protein		0.79	Annotation missing		region present but not annotated.
Region present, annotation is missing					Mm1218S_01650	hypothetical protein		1.7	Annotation missing		region present but not annotated.
1218R_01790	Phthiocerol/phenolphthiocerol synthesis polyketide synthase type I PpsB	ppsB_3	-0.02		Mm1218S_01794	Phthiocerol/phenolphthiocerol synthesis polyketide synthase type I PpsB	ppsB_3	0.81	SNP - frame shift	CCCAAACCCCCCACCCCCCCGA	Likely, one C is deleted from the PacBio data in 1218R. Present in the Illumina and PacBio genomes in 1218S.
1218R_01791	Phthiocerol/phenolphthiocerol synthesis polyketide synthase type I PpsA	ppsA_1	0.64
1218R_01850	PE family protein		0.35		Mm1218S_01853	hypothetical protein		NA	Annotation missing		region present but not annotated.
					Mm1218S_01854	hypothetical protein		-0.32
					Mm1218S_01855	hypothetical protein		0.58
					Mm1218S_01856	hypothetical protein		-1.03
					Mm1218S_01857	hypothetical protein		-0.17
1218R_01962	hypothetical protein		1.25		Mm1218S_01969	hypothetical protein		0.8	Annotation missing
1218R_01974	Putative ribonuclease J		0.17		Mm1218S_01981	Putative ribonuclease J		-0.16	Gene truncation	CACGAGGACCACATCGGGGCTATCCCGTTCTTGCTCAGGTTGCGTCCGGACATCCCCATCGTCGGATCCAAGTTCACCCTGGCGCTGGTTGCGGCCAAGTGCCGCGAATACCGGATCAAACCGGTGTTCGTCGAGGTCGCAGAGGGGCAGAGCAGTCGACACGGCGTGTTCGAGTGCGAATACTTCGCCGTCAACCACTCCGTGCCGGATGCCCTTGCGATCGCCGTCTACACCGGCGCGGGAACCGTGCTGCACACCGGTGATATCAAGCTTGATCAGCTGCCCCTCGACGGTCGCCCCACCGACTTGCCGGGCATGTCGCGCCTCGGCGATGCCGGTGTTGACCTGTTCCTGTGTGATTCGACCAACTCCGAGATCCCCGGTGTCGGGCCCTCCGAA…	gene sequence at the middle position is deleted in 1218S (same observed from Illumina and PacBio genomes)
					Mm1218S_01982	Putative ribonuclease J		-0.28
					Mm1218S_02101	Putative zinc metalloprotease Rip3	rip3_1	0.01	SNP - frame shift	TCTGGCTGTTCGGGGGAGT	One G is deleted from the PacBio data. Present in the Illumina based genome
1218R_02201	Guanylate kinase	gmk	-1.91		Mm1218S_02210	Guanylate kinase	gmk_1	-2.29	SNP - frame shift	CCGAGATTCACGGGGGACT	One G is deleted from the PacBio data. Present in the Illumina based genome
					Mm1218S_02211	Guanylate kinase	gmk_2	-1.29
1218R_02522	hypothetical protein		1.57		Mm1218S_02532	putative PPE family protein PPE29		4.26	SNP - frame shift	CCGGGGCGATGTACGAATA(A/C)GC	Possible SNP. Nucleotide A is present in 1218R, but In 1218S it is C (in both Illumina and PacBio).
1218R_02523	putative PPE family protein PPE29		3.08
					Mm1218S_02557	hypothetical protein		1.34	SNP - frame shift	CACCAACGGGGCCCCGGG	One C is deleted from the PacBio data. Present in the Illumina based genome. Because of this frame shift, hypothetical gene was predicted. Region present in both 1218R and 1218S.
1218R_02552	Aldose 1-epimerase precursor	mro	0.32		Mm1218S_02562	hypothetical protein		0.53	Gene truncation		Only 5' end is present and rest of the gene is deleted.
1218R_02553	hypothetical protein		0.11						Deletion		This region of sequence is deleted from 1218S. Except 1218R_02559 gene (jumped to another location, see below).
1218R_02554	hypothetical protein		-1.59
1218R_02555	Phthiodiolone/phenolphthiodiolone dimycocerosates ketoreductase		-0.57
1218R_02556	HTH-type transcriptional repressor YvoA	yvoA_1	-1.34
1218R_02557	(2E%2C6E)-farnesyl diphosphate synthase		-0.31
1218R_02558	hypothetical protein		0.33
1218R_02559	IS2 transposase TnpB		0.67							This gene alone, jumped to another location Mm1218S_04747
1218R_02560	AB hydrolase superfamily protein YdjP	ydjP_2	0.43
1218R_02561	hypothetical protein		1.82
1218R_02562	hypothetical protein		2.42
1218R_02752	Alanine and proline-rich secreted protein Apa precursor	apa	-1.19		Mm1218S_02752	Alanine and proline-rich secreted protein Apa precursor	apa	0.16	Annotation missing		Difference is due to the selection of different start codon site for the gene prediction. Gene length differed.
1218R_02839	hypothetical protein		-0.57	*PossiblyAnnotationError	Mm1218S_02839	hypothetical protein		1.36	SNP - frame shift, ORF change	CGGTCCGGGTGGGGGAGG	One G is deleted from the PacBio data. Present in the Illumina based genome. Because of this deletion, frame shift and ORF hypothetical protein is predicted in two different reading frames between 1218R and 1218S. Same sequence.
1218R_03101	hypothetical protein		0.57		Mm1218S_03101	hypothetical protein		0.37	SNP - frame shift	GTCGAGCCCTGGGGGGTAG	One G is deleted from the PacBio data. Present in the Illumina based genome. Gene truncation due to frame shift.
					Mm1218S_03102	hypothetical protein		-0.02
1218R_03116	Dimodular nonribosomal peptide synthase	dhbF_3	0.19		Mm1218S_03117	Dimodular nonribosomal peptide synthase	dhbF_6	0.09	SNP - frame shift	CGGTTGGGGCGG, GGTATTGGGGGCG	Likely, G is deleted at different positions from the PacBio data in 1218R. Present in 1218S Illumina and PacBio.
1218R_03117	Dimodular nonribosomal peptide synthase	dhbF_4	1.7
1218R_03119	Dimodular nonribosomal peptide synthase	dhbF_6	2.62						SNP - frame shift	More snps, Difficult to conclude due to upstream repeat
1218R_03120	Gramicidin S synthase 2	grsB_1	2.39		Mm1218S_03119	Linear gramicidin synthase subunit D	lgrD_5	1.81	SNP - frame shift	More snps, Difficult to conclude due to upstream repeat
1218R_03168	hypothetical protein		0.68						Deletion		This region of sequence is deleted from 1218S.
1218R_03169	hypothetical protein		2.33
1218R_03170	hypothetical protein		0.8
1218R_03171	hypothetical protein		1.08
1218R_03276	hypothetical protein		0.79	Difficult region for to analyze					Duplication in 1218R (Frame shift in 1218S)		This region of sequence is duplicated from 1218R and 1218S. But more from 1218R.
1218R_03277	hypothetical protein		1.33
1218R_03278	Dimodular nonribosomal peptide synthase	dhbF_7	0.41
1218R_03279	Dimodular nonribosomal peptide synthase	dhbF_8	0.28
1218R_03280	hypothetical protein		0.38
1218R_03281	Dimodular nonribosomal peptide synthase	dhbF_9	0.22
1218R_03282	hypothetical protein		NA
1218R_03283	Tyrocidine synthase 3	tycC_3	-0.26
1218R_03284	Surfactin synthase subunit 1	srfAA	0.89
1218R_03285	Dimodular nonribosomal peptide synthase	dhbF_10	1.04
1218R_03286	hypothetical protein		0.44
1218R_03287	hypothetical protein		-0.64
1218R_03288	hypothetical protein		0.43
1218R_03289	Dimodular nonribosomal peptide synthase	dhbF_11	0.2
1218R_03290	Dimodular nonribosomal peptide synthase	dhbF_12	-0.14
1218R_03291	Tyrocidine synthase 3	tycC_4	0.48
1218R_03292	Dimodular nonribosomal peptide synthase	dhbF_13	-0.16
1218R_03293	Plipastatin synthase subunit B	ppsB_4	-0.47
1218R_03294	Tyrocidine synthase 3	tycC_5	NA
1218R_03295	Dimodular nonribosomal peptide synthase	dhbF_14	NA		Mm1218S_03271	hypothetical protein		1.35
1218R_03296	hypothetical protein		NA		Mm1218S_03272	Dimodular nonribosomal peptide synthase	dhbF_8	NA
1218R_03297	Dimodular nonribosomal peptide synthase	dhbF_15	0.11		Mm1218S_03273	hypothetical protein		0.51
1218R_03298	Tyrocidine synthase 3	tycC_6	-0.7		Mm1218S_03274	Tyrocidine synthase 3	tycC_2	NA
1218R_03299	Dimodular nonribosomal peptide synthase	dhbF_16	NA		Mm1218S_03275	Dimodular nonribosomal peptide synthase	dhbF_9	1.9
1218R_03300	Dimodular nonribosomal peptide synthase	dhbF_17	NA		Mm1218S_03276	Dimodular nonribosomal peptide synthase	dhbF_10	1.84
1218R_03301	Dimodular nonribosomal peptide synthase	dhbF_18	0.22		Mm1218S_03277	Dimodular nonribosomal peptide synthase	dhbF_11	2.3
1218R_03302	Dimodular nonribosomal peptide synthase	dhbF_19	NA		Mm1218S_03278	Dimodular nonribosomal peptide synthase	dhbF_12	1.27
1218R_03303	Dimodular nonribosomal peptide synthase	dhbF_20	NA		Mm1218S_03279	Plipastatin synthase subunit B	ppsB_4	1.78
1218R_03304	Surfactin synthase subunit 3	srfAC	NA
1218R_03305	hypothetical protein		NA
1218R_03306	Dimodular nonribosomal peptide synthase	dhbF_21	NA
1218R_03307	Dimodular nonribosomal peptide synthase	dhbF_22	0.81
1218R_03308	Dimodular nonribosomal peptide synthase	dhbF_23	-0.59
1218R_03309	Gramicidin S synthase 2	grsB_3	NA
1218R_03310	Dimodular nonribosomal peptide synthase	dhbF_24	-0.59
1218R_03311	Dimodular nonribosomal peptide synthase	dhbF_25	NA
1218R_03312	Novobiocin biosynthesis protein H	novH	NA
1218R_03313	Dimodular nonribosomal peptide synthase	dhbF_26	NA
1218R_03314	Dimodular nonribosomal peptide synthase	dhbF_27	-0.01
1218R_03319	hypothetical protein		0.14
1218R_03320	Dimodular nonribosomal peptide synthase	dhbF_29	0.66		Mm1218S_03284	Dimodular nonribosomal peptide synthase	dhbF_15	1.74
1218R_03321	Dimodular nonribosomal peptide synthase	dhbF_30	0.9		Mm1218S_03285	Dimodular nonribosomal peptide synthase	dhbF_16	1.49
1218R_03376	PE family protein		-0.65		Mm1218S_03340	PE family protein		-0.74	SNP - frame shift	TGGGGTCGGGGGGGCCG	Likely, one G is deleted from the PacBio data in 1218R. Present in the Illumina and PacBio genomes in 1218S.
1218R_03377	hypothetical protein		-0.39
					Mm1218S_03423	Serine/threonine-protein kinase PknH	pknH_3	0.02	SNP - frame shift	TGGGCATACATGGCCCCCGAA	One G is deleted from the PacBio data. Present in the Illumina based genome. Gene truncation is due to frame shift.
1218R_03462	ATP-dependent RNA helicase RhlE	rhlE_1	0.47		Mm1218S_03426	ATP-dependent RNA helicase RhlE	rhlE_1	-0.06	Gene truncation
1218R_03463	hypothetical protein		0.27						Deletion		This region of sequence is deleted from 1218S.
1218R_03464	hypothetical protein		0.07
1218R_03465	hypothetical protein		0.97
1218R_03466	hypothetical protein		0.12
					Mm1218S_03427	Surfactin synthase subunit 3	srfAC	-3.09	Gene truncation		Only 3' end is present and rest of the gene is deleted.
					Mm1218S_03428	Flavin reductase (NADPH)	rbmH	-1.08	Different location		Gene synteny position is different.
1218R_03479	Phosphoadenosine phosphosulfate reductase	cysH_1	1.4		Mm1218S_03441	Phosphoadenosine phosphosulfate reductase	cysH_1	0.53	SNP - frame shift	CTGTCTACGACATCAGAGTTGCT	Likely, one T is deleted from the PacBio data in 1218R. Present in the Illumina and PacBio genomes in 1218S.
1218R_03511	PE family protein		0.41		Mm1218S_03473	PE family protein		0.99	SNP - frame shift	GAGATGGGGGGGCGG	Likely, one G is deleted from the PacBio data in 1218R. Present in the Illumina and PacBio genomes in 1218S.
1218R_03512	hypothetical protein		-0.92
1218R_03532	putative PPE family protein PPE47/PPE48		0.5		Mm1218S_03493	putative PPE family protein PPE47/PPE48		-2.71	SNP - frame shift	GCCGACTACGCGGCGACGGCCAGC	Likely, one C is deleted from the PacBio data in 1218R. Present in the Illumina and PacBio genomes in 1218S.
1218R_03534	hypothetical protein		1.44		Mm1218S_03495	hypothetical protein		-0.13	Deletion	Possible duplication in 1218R	This region of sequence is deleted from 1218S. Extra set of genes, these are present in other marinum strains (M, CCUG20998, ATTC etc)
1218R_03535	hypothetical protein		-0.12
1218R_03536	putative PPE family protein PPE42		0.62		Mm1218S_03496	hypothetical protein		1.07
1218R_03537	hypothetical protein		0.91
1218R_03538	Cyclopentanol dehydrogenase	cpnA_2	0.82
1218R_03539	Polyketide cyclase / dehydrase and lipid transport		-0.01
1218R_03540	Haloalkane dehalogenase	dhmA_2	0.31
1218R_03541	3-oxoacyl-[acyl-carrier-protein] synthase 3	fabH_2	1.55
1218R_03542	3-oxoacyl-[acyl-carrier-protein] synthase 3	fabH_3	0.59
1218R_03543	Putative NAD(P)H nitroreductase acg	acg_2	0.9
1218R_03544	Adenylate kinase	adk_2	1.21
1218R_03545	Universal stress protein/MT2061		1.13
1218R_03546	Universal stress protein/MT2699		1.6		Mm1218S_03497	Universal stress protein/MT2699		-0.3	Gene truncation
1218R_03556	Acetyl-coenzyme A synthetase	acsA_1	1.19						Deletion		This region of sequence is deleted from 1218S. Both Illumina and PacBio
1218R_03558	2-oxoisovalerate dehydrogenase subunit beta	bfmBAB_2	1.78		Mm1218S_03508	2-oxoisovalerate dehydrogenase subunit beta	bfmBAB_2	-0.8	SNP - frame shift - Double SNP	CACGTCCCGGGGATCAAGGTCTCCT	Likely, nucleotide T and C is deleted from the PacBio data in 1218R. Present in the Illumina and PacBio genomes in 1218S.
					Mm1218S_03509	2-oxoisovalerate dehydrogenase subunit beta	bfmBAB_3	-2.13
1218R_03617	putative PPE family protein PPE42		-3.38		Mm1218S_03568	putative PPE family protein PPE42		0.32	Gene segment duplicated		Part of gene sequence is duplicated in 1218R. Both Illumina and PacBio shows smaller gene in 1218S.
1218R_03642	hypothetical protein		-3.33						SNP - frame shift	TCAACGGGATTCTGGTTCCCCCCCACG	Likely, one C is deleted from the 1218R PacBio data. In 1218S, this is present in the Illumina and PacBio genomes.
1218R_03701	hypothetical protein		-2.03						SNP - frame shift	GCACGGCCCTTGCTTCCCCCCGGG	Likely, one C is deleted from the 1218R PacBio data. In 1218S, this is present in the Illumina and PacBio genomes.
1218R_03703	Flavin reductase (NADPH)	rbmH	1.32	SrfAC and rbmH region (above in 1218S)	Mm1218S_03428				Different location		Gene synteny position is different.
1218R_03821	putative nicotinate-nucleotide adenylyltransferase	nadD	-0.52						SNP - frame shift	CACGCCACCGGACTCGGGGGGCGGC	One G is deleted from the PacBio data. Present in the Illumina based genome. ORF is not predicted due to this frame shift.
1218R_03829	Adenylate cyclase	cya_4	-3.16		Mm1218S_03776	Adenylate cyclase	cya_4	-3.48	Gene truncation	CCGCCGCGGCCGCGTTCAGCAAGGCGCTGGTATTGGTGACCGTGGCGATGATCGTGATCATCTGTGT CTTCT	In 1218S, gene sequence, somehow this large nucleotide stretch ACCGTGGCGATGATCGTGATCATCTGTGT was deleted. Both In Illumina and PacBio.
					Mm1218S_03777	hypothetical protein		-3.04
1218R_03861	Phenolphthiocerol synthesis polyketide synthase type I Pks15/1		-0.03		Mm1218S_03809	Phenolphthiocerol synthesis polyketide synthase type I Pks15/1		0.93	SNP - frame shift	GCCACGGCACCCCCCACACCCCCCGAC	Likely, one C is deleted from the PacBio data in 1218R. Present in the Illumina and PacBio genomes in 1218S.
1218R_03862	Phenolphthiocerol synthesis polyketide synthase type I Pks15/1		1
1218R_03897	NAD-specific glutamate dehydrogenase	gdh_1	-2.51		Mm1218S_03844	NAD-specific glutamate dehydrogenase	gdh_1	-2.6	SNP - frame shift	CAGCTACCAGCGTCGGGGGGAGG	Nucleotide G is deleted at two different positions in the PacBio data. This is present in the Illumina based genome. Gene truncation is due to (SNPs) frame shift.
					Mm1218S_03845	NAD-specific glutamate dehydrogenase	gdh_2	-2.58		CAGCTCACCTGGTTCCTGGGGGGAT
					Mm1218S_03846	NAD-specific glutamate dehydrogenase	gdh_3	-1.93
1218R_03903	1-acyl-sn-glycerol-3-phosphate acyltransferase	plsC_2	0.29		Mm1218S_03852	1-acyl-sn-glycerol-3-phosphate acyltransferase	plsC_2	0.85	SNP - frame shift	ACAGCCGCGGGGGGGTGG	One G is deleted from the PacBio data. Present in the Illumina based genome. Gene truncation is due to frame shift.
					Mm1218S_03853	phosphoserine phosphatase		0.74
1218R_04007	Acyl-CoA dehydrogenase	acdA_10	-0.23		Mm1218S_03957	Acyl-CoA dehydrogenase fadE12		-1.39	SNP - frame shift	AGCTTGTCGAAGAGGTGTTCCCC	Likely, one T is deleted from the PacBio data in 1218R. Present in the Illumina and PacBio genomes in 1218S.
1218R_04008	hypothetical protein		-0.3
1218R_04028	Formyl-coenzyme A transferase	frc_3	-2.74		Mm1218S_03977	hypothetical protein		-3.79	Gene truncation, segment deleted, ORF change		Part of gene sequence deleted at the 5'end region. ORF predicted in other reading frame.
1218R_04061	Sulfur carrier protein CysO	cysO	-0.55		Mm1218S_04010	Sulfur carrier protein CysO	cysO_1	0.11	SNP - frame shift	CAGCGGTGACACCCTGGGGGCGG	One G is deleted from the PacBio data. Present in the Illumina based genome. Gene truncation is due to frame shift.
					Mm1218S_04011	Sulfur carrier protein CysO	cysO_2	0.49
1218R_04137	HTH-type transcriptional regulator CymR	cymR	-1.3		Mm1218S_04087	Transcriptional regulator		1.84	SNP - frame shift – Double SNP	ACGGTGATCAAGACCGAGAGGA	Likely, nucleotide A and G is deleted from the PacBio data in 1218R. Present in the Illumina and PacBio genomes in 1218S.
1218R_04278	hypothetical protein		-0.39						Annotation missing		Same region is present. But the ORF not predicted
1218R_04432	PE family protein		-0.08		Mm1218S_04381	hypothetical protein		-0.93	Annotation missing		Region of sequence is same. But, the ORF prediction is different
					Mm1218S_04382	hypothetical protein		-0.66
					Mm1218S_04383	hypothetical protein		2.44
1218R_04536	(R)-stereoselective amidase	ramA_2	2.06		Mm1218S_04487	(R)-stereoselective amidase	ramA_2	1.6	SNP - frame shift	CCAGGTCCCGGCCCCCGAAC	One C is deleted from the PacBio data. Present in the Illumina based genome. Gene truncation is due to frame shift.
1218R_04620	hypothetical protein		0.34						Gene truncation		Part of gene sequence deleted at the 5'end region. ORF is not predicted in 1218S.
1218R_04632	putative PPE family protein PPE42		-0.25		Mm1218S_04582	putative PPE family protein PPE42		0.07	SNP - frame shift	GGGAATACCGGTGGGGGGAACA	One G is deleted from the PacBio data. Present in the Illumina based genome. Gene truncation is due to frame shift.
					Mm1218S_04583	putative PPE family protein PPE42		-1.3
				1218R_02559	Mm1218S_04747	IS2 transposase TnpB		-0.28	Different location		Gene synteny position is different.
1218R_04993	Trehalose-phosphate synthase	otsA	1.14		Mm1218S_04945	Trehalose-phosphate synthase	otsA_1	1.37	SNP - frame shift	GCCGCGCGCGGGGGGACA	One G is deleted from the PacBio data. Present in the Illumina based genome. Gene truncation is due to frame shift.
					Mm1218S_04946	Trehalose-phosphate synthase	otsA_2	0.46
1218R_05006	Ferredoxin fas2	fas2	0.56		Mm1218S_04959	hypothetical protein		-0.09	SNP - frame shift	ACAGATCCCATTCCCCCCGACC	One C is deleted from the PacBio data. Present in the Illumina based genome. Gene annotation is different due to frame shift.
1218R_05014	hypothetical protein		-2.51		Mm1218S_04967	PE family protein		-0.02	SNP - frame shift	GGTCCCGCCGGCT/CCCG	Instead of C, T nucleotide is present in the 1218R PacBio data . In 1218S, C is present from the both Illumina and PacBio genomes.
1218R_05015	hypothetical protein		0.05		Mm1218S_04968	hypothetical protein		-0.3
1218R_05016	hypothetical protein										Frame shift is due to the presence of SNP from the upstream gene (T instead of C)
1218R_05017	hypothetical protein		-1.2		Mm1218S_04969	hypothetical protein		NA	SNP - frame shift	CCGCCGGTGCCGCCGTCACCCGCGGTGCCGTCGGTGCCCATGGTCGAGCCGGTGCCGCCGGTGCCGGCCGCG CCGCCGGTGCCGCCGTCGCCGCCTTGGCCGCCGGCTTGGGCGGCCAGCAGCGGGTCAGTGCCCGCAGCGCCG TCGCCGCCGTCGCCGCCGGTGCCGCCGTGGCCGCCGTCGCCGCCTTGGCCGCCGGCGCCTTGGAGTCCGCCG CCGCCGGTGCCGGCTGCGCCGCCGGTGCCGCCGGTCCCGCCGGCTCCGCCCTGGCCGCCCGCGGCGCCCATG GCGCCCGCACCGACCACGGTGGTGTTGTCGGCGCCGGTCCCGCCGTGGCCGCCGGCCCC CCGCCGGTGCCGCCGTCACCCGCGGTGCCGTCGGTGCCCATGGTCGA…	At multiple sites, extra sequences were inserted in 1218S.
			-0.48		Mm1218S_04970	hypothetical protein		1.12		TCCGCCCTGGCCGCC	Likely, one C is deleted from the PacBio data in 1218R. Present in the Illumina and PacBio genomes in 1218S.
1218R_05268	hypothetical protein		-1.95	Truncation or annotated differently due to snps					SNP - frame shift	TCAAGATCGTCGAAGAGCCCCCCGAA	Likely, one C is deleted from the PacBio data in 1218R. Present in the Illumina and PacBio genomes in 1218S. ORF is predicted differently due to frame shift
1218R_05333	PE family protein		-0.8	Region present, but not annotated due to snps					Annotation missing		Same region is present. But the ORF not predicted
					Mm1218S_05064	hypothetical protein		-0.76	SNP - frame shift	GCGGCGTTCATCGTGGCCCCC CGACC	One C is deleted from the PacBio data. Present in the Illumina based genome. Gene truncation is due to frame shift.
				Possible duplication	Mm1218S_05085	Pantothenate synthetase	panC_1	NA	Duplication in 1218S
					Mm1218S_05086	Rossmann-like domain protein		NA
					Mm1218S_05087	hypothetical protein		-1.58
					Mm1218S_05088	hypothetical protein		-1.45
					Mm1218S_05089	hypothetical protein		-0.57
					Mm1218S_05090	Fluoroacetate dehalogenase		0.42
				1218S_05071	Mm1218S_05091	Heme-degrading monooxygenase HmoB	mhuD_2	NA
					Mm1218S_05092	hypothetical protein		NA
					Mm1218S_05093	Undecaprenyl-phosphate mannosyltransferase		NA
					Mm1218S_05094	Methyl viologen resistance protein SmvA	smvA_3	NA
					Mm1218S_05095	(2E%2C6E)-farnesyl diphosphate synthase		NA
					Mm1218S_05096	bifunctional RNase H/acid phosphatase		NA
					Mm1218S_05097	putative cobalt transporter subunit (CbtA)		-0.08
					Mm1218S_05098	hypothetical protein		-0.66
					Mm1218S_05099	hypothetical protein		NA
					Mm1218S_05100	hypothetical protein		NA
					Mm1218S_05101	PE family protein		NA
				1218S_05080	Mm1218S_05102	ATP-dependent Clp protease ATP-binding subunit ClpC1	clpC1_3	0.32
				1218S_05081	Mm1218S_05103	Nucleoid-associated protein Lsr2	lsr2_2	-0.75
					Mm1218S_05104	Lysylphosphatidylglycerol biosynthesis bifunctional protein LysX	lysX_3	NA
				1218S_05082	Mm1218S_05105	Lysine--tRNA ligase	lysS_2	-2.73
				1218S_05083	Mm1218S_05106	Type III pantothenate kinase	coaX_2	NA
				1218S_05084	Mm1218S_05107	Aspartate 1-decarboxylase precursor	panD_4	NA
					Mm1218S_05191	hypothetical protein		-0.7	SNP - frame shift	ATCCTGGGCTATCCCCCCGA	One C is deleted from the PacBio data. Present in the Illumina based genome. Gene truncation is due to the nucleotide deletion, which leads to change in frame shift.
1218R_05376	Transcriptional repressor SdpR	sdpR_3	0.98		Mm1218S_05352	hypothetical protein		1.59	Annotation change		Same region is present. But the ORFs annotated differently between the 1218R and 1218S.
					Mm1218S_05365	putative arabinosyltransferase C	embC_2	-2.35	SNP - frame shift	TATCGGCTGCCCCCCGC	One C is deleted from the PacBio data. Present in the Illumina based genome. Gene truncation due to frame shift.
1218R_05476	ESX-1 secretion-associated protein EspF	espF_2	1.04						Deletion		This region of the sequence is deleted in 1218S
1218R_05477	ESX-1 secretion-associated protein EspG1	espG1_2	0.9						Deletion
1218R_05478	ESX-1 secretion-associated protein EspD	espD_5	0.27						Deletion
1218R_05479	ESX-1 secretion system protein EccA1	eccA1_3	0.43						Deletion
1218R_05480	ESX-1 secretion system protein eccB1	eccB1_5	1.51						Deletion
1218R_05481	ESX-1 secretion system protein EccCa1	eccCa1_4	1.74						Deletion
1218R_05482	ESX-1 secretion system protein EccCb1	eccCb1	1.86						Deletion
1218R_05483	putative PE family protein PE35		0.96						Deletion
1218R_05484	putative PPE family immunogenic protein PPE68		0.59						Deletion
1218R_05485	ESAT-6-like protein EsxB	esxB_3	1.12		Mm1218S_05453	ESAT-6-like protein EsxB	esxB_3	1.78	Gene truncation
1218R_05487	hypothetical protein		1.76		Mm1218S_05455	hypothetical protein		2.51	SNP - frame shift, ORF change	CCACCGGCCCCCCCGGA	Likely, C is deleted in 1218R from the PacBio data. In 1218S, nucleotide C is present in both Illumina and PacBio genomes. Different ORFs due to the frame shift
Verified – TRUE
Possible Error
Duplication
1) Genomic size difference between 1218R and 1218S is 56537 nucleotides.
1218R genome size - 6467358
1218S genome size - 6410821

## Sheet: Table S1e
Table S1e: Complete Genome Feature Summary of M. marinum CCUG20998. List of computationally predicted features, including protein-coding sequences (PROKKA), structural non-coding RNAs (tRNA, RFAM ncRNAs), and calculated intergenic regions (IGR)
M. marinum CCUG 20998
Locus_Tag	Gene product	Gene symbol	Gene length	Gene direction or Upstream-Downstream gene
CCUG20998_00001	Chromosomal_replication_initiator_protein_DnaA	dnaA	1556	+
CCUG20998_IGR_1			381	#CCUG20998_00001:CCUG20998_00002
CCUG20998_00002	DNA_polymerase_III_subunit_beta	dnaN_1	1208	+
CCUG20998_00003	DNA_replication_and_repair_protein_RecF	recF_1	1079	+
CCUG20998_00004	hypothetical_protein		563	+
CCUG20998_IGR_2			50	#CCUG20998_00004:CCUG20998_00005
CCUG20998_00005	DNA_gyrase_subunit_B	gyrB	2078	+
CCUG20998_00006	DNA_gyrase_subunit_A	gyrA_1	2519	+
CCUG20998_00007	hypothetical_protein		902	+
CCUG20998_1_tRNA_Ile_GAT			76	#CCUG20998_00007:CCUG20998_2_tRNA_Ala_TGC
CCUG20998_2_tRNA_Ala_TGC			75	#CCUG20998_1_tRNA_Ile_GAT:CCUG20998_00010
CCUG20998_00010	Demethylrebeccamycin-D-glucose_O-methyltransferase	rebM_1	839	+
CCUG20998_00011	HTH-type_transcriptional_activator_TipA	tipA	761	-
CCUG20998_00012	Cell_wall_synthesis_protein_CwsA	cwsA	428	-
CCUG20998_00013	Peptidyl-prolyl_cis-trans_isomerase_A	ppiA	548	+
CCUG20998_00014	hypothetical_protein		425	-
CCUG20998_00015	Cell_division_protein_CrgA	crgA	281	-
CCUG20998_00016	hypothetical_protein		743	+
CCUG20998_00017	Anthranilate_synthase_component_2	trpG	686	+
CCUG20998_00018	Serine/threonine-protein_kinase_PknB	pknB	1880	-
CCUG20998_00019	Serine/threonine-protein_kinase_PknA	pknA	1358	-
CCUG20998_00020	Penicillin-binding_protein_A	pbpA	1475	-
CCUG20998_00021	Lipid_II_flippase_FtsW	ftsW_1	1409	-
CCUG20998_00022	PP2C-family_Ser/Thr_phosphatase	pstP	1559	-
CCUG20998_00023	FHA_domain-containing_protein_FhaB	fhaB	467	-
CCUG20998_00024	FHA_domain-containing_protein_FhaA	fhaA	1640	-
CCUG20998_IGR_3			134	#CCUG20998_00024:CCUG20998_3_tRNA_Leu_CAG
CCUG20998_3_tRNA_Leu_CAG			82	#CCUG20998_IGR_3:CCUG20998_00026
CCUG20998_00026	Integrase_core_domain_protein		1178	-
CCUG20998_IGR_4			349	#CCUG20998_00026:CCUG20998_00027
CCUG20998_00027	Integrase_core_domain_protein		878	-
CCUG20998_00028	Transposase		293	-
CCUG20998_IGR_5			524	#CCUG20998_00028:CCUG20998_00029
CCUG20998_00029	hypothetical_protein		182	-
CCUG20998_00030	hypothetical_protein		449	-
CCUG20998_00031	hypothetical_protein		1235	-
CCUG20998_IGR_6			421	#CCUG20998_00031:CCUG20998_00032
CCUG20998_00032	Gluconate_5-dehydrogenase	gno_1	767	-
CCUG20998_IGR_7			27	#CCUG20998_00032:CCUG20998_00033
CCUG20998_00033	hypothetical_protein		752	+
CCUG20998_00034	Putative_osmoprotectant_uptake_system_substrate-binding_protein_OsmF_precursor	osmF_1	1004	-
CCUG20998_00035	Glycine_betaine/carnitine/choline_transport_system_permease_protein_OpuCB	opuCB	809	-
CCUG20998_00036	Glycine_betaine/carnitine/choline_transport_ATP-binding_protein_OpuCA	opuCA_1	1199	-
CCUG20998_00037	Choline_transport_system_permease_protein_OpuBB	opuBB_1	668	-
CCUG20998_IGR_8			139	#CCUG20998_00037:CCUG20998_00038
CCUG20998_00038	Cold_shock-like_protein_CspD	cspD	407	+
CCUG20998_00039	Membrane_dipeptidase_(Peptidase_family_M19)		959	-
CCUG20998_00040	Ammonium_transporter_NrgA	nrgA	1313	+
CCUG20998_00041	hypothetical_protein		299	-
CCUG20998_00042	Quercetin_2%2C3-dioxygenase	yhhW_1	968	-
CCUG20998_00043	Transcriptional_regulator_WhiB5	whiB5	416	-
CCUG20998_00044	putative_HTH-type_transcriptional_regulator/MT0026		791	+
CCUG20998_00045	Peptidoglycan_endopeptidase_RipA_precursor	ripA_1	827	+
CCUG20998_00046	Biofilm_regulator_BssS		380	+
CCUG20998_00047	Biofilm_regulator_BssS		1253	+
CCUG20998_00048	hypothetical_protein		317	+
CCUG20998_00049	hypothetical_protein		305	+
CCUG20998_IGR_9			68	#CCUG20998_00049:CCUG20998_00050
CCUG20998_00050	hypothetical_protein		1106	+
CCUG20998_00051	hypothetical_protein		128	+
CCUG20998_00052	hypothetical_protein		317	+
CCUG20998_00053	hypothetical_protein		323	+
CCUG20998_00054	hypothetical_protein		773	-
CCUG20998_00055	2-acyl-glycerophospho-ethanolamine_acyltransferase		1292	-
CCUG20998_IGR_10			66	#CCUG20998_00055:CCUG20998_00056
CCUG20998_00056	hypothetical_protein		539	+
CCUG20998_00057	Sodium_Bile_acid_symporter_family_protein		1040	-
CCUG20998_00058	hypothetical_protein		350	-
CCUG20998_00059	putative_lipoprotein_LpqN		1133	-
CCUG20998_00060	Leucine--tRNA_ligase	leuS	3011	+
CCUG20998_00061	putative_oxidoreductase		665	-
CCUG20998_00062	MarR_family_protein		503	-
CCUG20998_00063	Glutamine_transport_ATP-binding_protein_GlnQ	glnQ	749	-
CCUG20998_00064	Arginine_transport_system_permease_protein_ArtQ	artQ	1769	-
CCUG20998_00065	DNA-binding_transcriptional_repressor_LldR		764	-
CCUG20998_00066	Phthiodiolone/phenolphthiodiolone_dimycocerosates_ketoreductase		797	-
CCUG20998_00067	Dihydrolipoyllysine-residue_acetyltransferase_component_of_acetoin_cleaving_system	acoC	914	-
CCUG20998_00068	Inositol-3-phosphate_synthase	ino1	1118	-
CCUG20998_00069	Transcriptional_regulator_PadR-like_family_protein		542	-
CCUG20998_00070	hypothetical_protein		938	-
CCUG20998_00071	hypothetical_protein		413	+
CCUG20998_00072	Penicillin-binding_protein_1A	ponA1_1	2555	+
CCUG20998_00073	hypothetical_protein		1640	+
CCUG20998_00074	Isonitrile_hydratase	inhA_1	638	+
CCUG20998_00075	30S_ribosomal_protein_S6	rpsF	290	+
CCUG20998_00076	Single-stranded_DNA-binding_protein	ssb_1	527	+
CCUG20998_00077	30S_ribosomal_protein_S18_1	rpsR1_1	254	+
CCUG20998_00078	50S_ribosomal_protein_L9	rplI	458	+
CCUG20998_IGR_11			372	#CCUG20998_00078:CCUG20998_00079
CCUG20998_00079	Replicative_DNA_helicase	dnaB	1382	+
CCUG20998_IGR_12			59	#CCUG20998_00079:CCUG20998_00080
CCUG20998_00080	D-alanyl-D-alanine_carboxypeptidase_precursor		1307	+
CCUG20998_IGR_13			202	#CCUG20998_00080:CCUG20998_00081
CCUG20998_00081	hypothetical_protein		248	+
CCUG20998_IGR_14			394	#CCUG20998_00081:CCUG20998_00082
CCUG20998_00082	hypothetical_protein		749	+
CCUG20998_00083	3-oxoadipate_enol-lactonase_2	catD	779	-
CCUG20998_00084	Acyltransferase_papA3	papA3	1766	+
CCUG20998_00085	hypothetical_protein		449	-
CCUG20998_00086	putative_transport_protein_HsrA	hsrA_1	1595	-
CCUG20998_00087	Membrane_transport_protein_mmpL8	mmpL8_1	2864	-
CCUG20998_00088	Putative_membrane_protein_mmpS4	mmpS4_1	437	-
CCUG20998_IGR_15			741	#CCUG20998_00088:CCUG20998_00089
CCUG20998_00089	MbtH-like_protein		236	+
CCUG20998_00090	Phenolphthiocerol_synthesis_polyketide_synthase_type_I_Pks15/1		3170	+
CCUG20998_1_ncRNA_ASpks			74	#CCUG20998_00091:CCUG20998_00090
CCUG20998_00091	Linear_gramicidin_synthase_subunit_D	lgrD_1	14870	+
CCUG20998_00092	Chorismate_pyruvate-lyase		599	+
CCUG20998_00093	p-hydroxybenzoic_acid--AMP_ligase_FadD22		2000	+
CCUG20998_00094	Phenolphthiocerol_synthesis_polyketide_synthase_type_I_Pks15/1		5171	+
CCUG20998_2_ncRNA_ASpks			74	#CCUG20998_00095:CCUG20998_00094
CCUG20998_00095	Phenolphthiocerol_synthesis_polyketide_synthase_type_I_Pks15/1		6557	+
CCUG20998_3_ncRNA_ASpks			74	#CCUG20998_00096:CCUG20998_00095
CCUG20998_00096	hypothetical_protein		218	-
CCUG20998_00097	hypothetical_protein		764	+
CCUG20998_00098	Phenylacetate-coenzyme_A_ligase		1382	+
CCUG20998_IGR_16			415	#CCUG20998_00098:CCUG20998_00099
CCUG20998_00099	bifunctional_enoyl-CoA_hydratase/phosphate_acetyltransferase		1004	-
CCUG20998_IGR_17			128	#CCUG20998_00099:CCUG20998_00100
CCUG20998_00100	Endoglucanase_A_precursor	cenA	1013	+
CCUG20998_00101	HTH-type_transcriptional_regulator_BetI	betI_1	605	+
CCUG20998_00102	putative_lysine_decarboxylase		1085	+
CCUG20998_00103	putative_FAD-linked_oxidoreductase_YvdP	yvdP_1	1505	+
CCUG20998_00104	PE_family_protein		974	-
CCUG20998_IGR_18			189	#CCUG20998_00104:CCUG20998_00105
CCUG20998_00105	Haloalkane_dehalogenase	linB_1	881	+
CCUG20998_00106	hypothetical_protein		299	+
CCUG20998_00107	hypothetical_protein		992	+
CCUG20998_00108	hypothetical_protein		263	+
CCUG20998_00109	HTH-type_transcriptional_repressor_KstR2	kstR2_1	638	-
CCUG20998_00110	Nitroreductase_family_protein		1172	+
CCUG20998_00111	ATP-dependent_zinc_metalloprotease_FtsH	ftsH_1	1388	+
CCUG20998_00112	Formate_dehydrogenase_H	fdhF	2342	+
CCUG20998_00113	Cytochrome_P450_107B1		1238	-
CCUG20998_00114	Putative_HTH-type_transcriptional_regulator/MT0914		3335	+
CCUG20998_00115	L-threonine_3-dehydrogenase	tdh	932	-
CCUG20998_00116	transcriptional_regulator_SlyA		434	+
CCUG20998_00117	hypothetical_protein		758	-
CCUG20998_00118	Putative_alcohol_dehydrogenase_D	adhD_1	1109	-
CCUG20998_00119	Terephthalate_1%2C2-dioxygenase%2C_reductase_component_1	tphA1I	1022	-
CCUG20998_00120	Methane_monooxygenase_regulatory_protein_B	mmoB	317	-
CCUG20998_00121	Methane_monooxygenase_component_A_beta_chain	mmoY	1091	-
CCUG20998_00122	Methane_monooxygenase_component_A_alpha_chain	mmoX	1538	-
CCUG20998_IGR_19			33	#CCUG20998_00122:CCUG20998_00123
CCUG20998_00123	putative_transcriptional_regulatory_protein_NarL	narL_1	626	+
CCUG20998_00124	Redox_sensor_histidine_kinase_response_regulator_DevS	devS_1	1094	-
CCUG20998_IGR_20			215	#CCUG20998_00124:CCUG20998_00125
CCUG20998_00125	hypothetical_protein		392	+
CCUG20998_00126	putative_Nudix_hydrolase_NudL	nudL_1	719	+
CCUG20998_00127	Multidrug_resistance_protein_MdtH	mdtH_1	1184	+
CCUG20998_00128	Amidohydrolase		1454	-
CCUG20998_00129	Acyl-CoA_dehydrogenase	mmgC_1	2225	-
CCUG20998_00130	Amidohydrolase		866	-
CCUG20998_IGR_21			155	#CCUG20998_00130:CCUG20998_00131
CCUG20998_00131	HTH-type_transcriptional_repressor_KstR	kstR_1	575	+
CCUG20998_00132	Beta-ketoadipyl-CoA_thiolase	pcaF_1	1214	-
CCUG20998_00133	hypothetical_protein		398	-
CCUG20998_00134	hypothetical_protein		416	-
CCUG20998_00135	Organic_hydroperoxide_resistance_transcriptional_regulator	ohrR	491	-
CCUG20998_00136	Chromosome_partition_protein_Smc	smc_1	1157	+
CCUG20998_00137	CAAX_amino_terminal_protease_self-_immunity		770	-
CCUG20998_00138	hypothetical_protein		1208	-
CCUG20998_00139	Acyl-CoA_dehydrogenase	acdA_1	1211	-
CCUG20998_00140	HTH-type_transcriptional_repressor_KstR2	kstR2_2	620	-
CCUG20998_00141	Enhanced_intracellular_survival_protein	eis_1	1217	-
CCUG20998_00142	hypothetical_protein		566	-
CCUG20998_00143	SnoaL-like_domain_protein		431	+
CCUG20998_00144	Phthiodiolone/phenolphthiodiolone_dimycocerosates_ketoreductase		1040	+
CCUG20998_00145	Phosphotransferase_enzyme_family_protein		1055	-
CCUG20998_00146	(R)-benzylsuccinyl-CoA_dehydrogenase	bbsG_1	1223	-
CCUG20998_00147	pH-sensitive_adenylate_cyclase		1124	-
CCUG20998_00148	Isocitrate_dehydrogenase_[NADP]	icd_1	2237	-
CCUG20998_IGR_22			517	#CCUG20998_00148:CCUG20998_00149
CCUG20998_00149	hypothetical_protein		836	-
CCUG20998_00150	Mannan-binding_protein		806	-
CCUG20998_00151	hypothetical_protein		725	-
CCUG20998_IGR_23			216	#CCUG20998_00151:CCUG20998_00152
CCUG20998_00152	hypothetical_protein		1088	+
CCUG20998_00153	hypothetical_protein		1181	+
CCUG20998_00154	3_beta-hydroxysteroid_dehydrogenase/Delta_5-->4-isomerase		980	+
CCUG20998_00155	Fatty_acid_desaturase		1097	+
CCUG20998_00156	Diaminobutyrate--2-oxoglutarate_aminotransferase	dat	1349	+
CCUG20998_00157	L-2%2C4-diaminobutyrate_decarboxylase	ddc	1508	+
CCUG20998_00158	hypothetical_protein		743	+
CCUG20998_00159	hypothetical_protein		506	+
CCUG20998_00160	hypothetical_protein		728	+
CCUG20998_00161	Daunorubicin/doxorubicin_resistance_ATP-binding_protein_DrrA	drrA_1	974	+
CCUG20998_00162	ABC-2_type_transporter		776	+
CCUG20998_00163	Acyl_carrier_protein_MbtL	mbtL	281	+
CCUG20998_00164	Putative_ligase/MSMEI_5285		1640	+
CCUG20998_00165	putative_phospholipid_ABC_transporter_permease_protein_MlaE	mlaE_1	845	+
CCUG20998_00166	putative_phospholipid_ABC_transporter_permease_protein_MlaE	mlaE_2	866	+
CCUG20998_00167	mce_related_protein		1490	+
CCUG20998_00168	mce_related_protein		1073	+
CCUG20998_00169	mce_related_protein		1046	+
CCUG20998_00170	mce_related_protein		1112	+
CCUG20998_00171	mce_related_protein		1127	+
CCUG20998_00172	mce_related_protein		1238	+
CCUG20998_IGR_24			526	#CCUG20998_00172:CCUG20998_00173
CCUG20998_00173	PE_family_protein		2552	+
CCUG20998_IGR_25			558	#CCUG20998_00173:CCUG20998_00174
CCUG20998_00174	hypothetical_protein		119	+
CCUG20998_00175	ESX-1_secretion_system_protein_eccB1	eccB1_1	1445	+
CCUG20998_00176	putative_PE_family_protein_PE35		296	+
CCUG20998_00177	putative_PPE_family_immunogenic_protein_PPE68		1106	+
CCUG20998_00178	ESAT-6-like_protein_EsxB	esxB_1	302	+
CCUG20998_00179	6_kDa_early_secretory_antigenic_target	esxA_1	287	+
CCUG20998_IGR_26			73	#CCUG20998_00179:CCUG20998_00180
CCUG20998_00180	6_kDa_early_secretory_antigenic_target	esxA_2	287	+
CCUG20998_IGR_27			383	#CCUG20998_00180:CCUG20998_00181
CCUG20998_00181	putative_PPE_family_protein_PPE29		1145	+
CCUG20998_IGR_28			465	#CCUG20998_00181:CCUG20998_00182
CCUG20998_00182	hypothetical_protein		182	+
CCUG20998_00183	ESAT-6-like_protein_EsxB	esxB_2	302	+
CCUG20998_00184	6_kDa_early_secretory_antigenic_target	esxA_3	287	+
CCUG20998_00185	hypothetical_protein		347	+
CCUG20998_00186	hypothetical_protein		353	+
CCUG20998_00187	ESX-1_secretion-associated_protein_EspK	espK_1	2060	+
CCUG20998_00188	ESX-1_secretion-associated_protein_EspK	espK_2	491	+
CCUG20998_00189	hypothetical_protein		275	-
CCUG20998_00190	ESX-1_secretion-associated_protein_EspB	espB_1	1547	-
CCUG20998_IGR_29			448	#CCUG20998_00190:CCUG20998_00191
CCUG20998_00191	ESX-1_secretion-associated_protein_EspB	espB_2	1541	+
CCUG20998_00192	HTH-type_transcriptional_repressor_AcnR	acnR_1	557	+
CCUG20998_00193	3-oxo-5-alpha-steroid_4-dehydrogenase		1613	-
CCUG20998_00194	L-serine_dehydratase_1	sdaA	1385	-
CCUG20998_00195	Serine_hydroxymethyltransferase_2	glyA2	1277	-
CCUG20998_00196	Glycine_cleavage_system_H_protein	gcvH_1	404	-
CCUG20998_00197	Aminomethyltransferase	gcvT_1	1127	-
CCUG20998_00198	Glycine_dehydrogenase_(decarboxylating)	gcvP_1	2885	-
CCUG20998_4_ncRNA_Glycine			91	#CCUG20998_IGR_30:CCUG20998_00198
CCUG20998_IGR_30			158	#CCUG20998_4_ncRNA_Glycine:CCUG20998_00199
CCUG20998_00199	Naphthalene_1%2C2-dioxygenase_subunit_alpha	doxB	1370	-
CCUG20998_00200	D-aminoacylase	dan_1	1760	-
CCUG20998_00201	Anti-sigma-F_factor_antagonist_RsfB	rsfB_1	377	-
CCUG20998_IGR_31			130	#CCUG20998_00201:CCUG20998_00202
CCUG20998_00202	FtsX-like_permease_family_protein		1049	+
CCUG20998_00203	putative_ABC_transporter_ATP-binding_protein/MT0079		992	+
CCUG20998_00204	Esterase_PHB_depolymerase		950	-
CCUG20998_00205	Acyltransferase_family_protein		1298	-
CCUG20998_00206	hypothetical_protein		317	-
CCUG20998_00207	hypothetical_protein		1175	-
CCUG20998_00208	hypothetical_protein		1097	-
CCUG20998_00209	transcriptional_regulator_BetI		593	+
CCUG20998_00210	Haloalkane_dehalogenase	dhaAF	830	-
CCUG20998_00211	Transposon_Tn10_TetC_protein	tetC_1	605	+
CCUG20998_00212	hypothetical_protein		674	+
CCUG20998_IGR_32			176	#CCUG20998_00212:CCUG20998_00213
CCUG20998_00213	Bacterial_regulatory_proteins%2C_tetR_family		608	+
CCUG20998_00214	Esterase_PHB_depolymerase		980	-
CCUG20998_00215	Transcriptional_activatory_protein_BadR	badR	413	+
CCUG20998_00216	hypothetical_protein		806	-
CCUG20998_00217	3-phenylpropionate/cinnamic_acid_dioxygenase_subunit_alpha	hcaE_1	1199	+
CCUG20998_00218	Copper-exporting_P-type_ATPase_A	copA_1	2369	-
CCUG20998_00219	hypothetical_protein		890	-
CCUG20998_00220	Copper_chaperone_CopZ	copZ	212	-
CCUG20998_IGR_33			42	#CCUG20998_00220:CCUG20998_00221
CCUG20998_00221	Polyketide_cyclase_/_dehydrase_and_lipid_transport		473	+
CCUG20998_00222	Pyridoxamine_5'-phosphate_oxidase		563	-
CCUG20998_00223	Alkanal_monooxygenase_alpha_chain	luxA_1	1010	-
CCUG20998_00224	HTH-type_transcriptional_regulator_SrpR	srpR_1	662	-
CCUG20998_00225	HTH-type_transcriptional_regulator_SrpR	srpR_2	629	+
CCUG20998_00226	Pentalenolactone_D_synthase	penE	1799	+
CCUG20998_00227	4-hydroxyacetophenone_monooxygenase	hapE_1	1676	+
CCUG20998_00228	Putative_alcohol_dehydrogenase_D	adhD_2	1157	-
CCUG20998_00229	PE_family_protein		1715	+
CCUG20998_00230	3-alpha-hydroxysteroid_dehydrogenase/carbonyl_reductase	hsdA_1	812	-
CCUG20998_00231	Malonyl-[acyl-carrier_protein]_O-methyltransferase	bioC_1	599	+
CCUG20998_00232	2%2C3-dehydroadipyl-CoA_hydratase	paaF_1	800	-
CCUG20998_IGR_34			92	#CCUG20998_00232:CCUG20998_00233
CCUG20998_00233	hypothetical_protein		824	+
CCUG20998_00234	hypothetical_protein		614	-
CCUG20998_00235	3-alpha-hydroxysteroid_dehydrogenase/carbonyl_reductase	hsdA_2	860	+
CCUG20998_00236	HTH-type_transcriptional_regulator_BetI	betI_2	629	+
CCUG20998_00237	hypothetical_protein		824	+
CCUG20998_00238	5'-methylthioadenosine/S-adenosylhomocysteine_nucleosidase	mtnN	755	+
CCUG20998_IGR_35			198	#CCUG20998_00238:CCUG20998_00239
CCUG20998_00239	Polyketide_cyclase_/_dehydrase_and_lipid_transport		485	+
CCUG20998_00240	Serine_3-dehydrogenase	sdh_1	803	+
CCUG20998_00241	Membrane_transport_protein_mmpL8	mmpL8_2	2912	+
CCUG20998_00242	Dimodular_nonribosomal_peptide_synthase	dhbF_1	4250	-
CCUG20998_00243	Phosphopantetheine_attachment_site		251	-
CCUG20998_00244	Putative_fatty-acid--CoA_ligase_FadD10		1595	-
CCUG20998_00245	FcoT-like_thioesterase_domain_protein		554	-
CCUG20998_00246	Alpha-ketoglutarate-dependent_taurine_dioxygenase	tauD	869	-
CCUG20998_IGR_36			34	#CCUG20998_00246:CCUG20998_00247
CCUG20998_00247	putative_PPE_family_protein_PPE37		1418	-
CCUG20998_IGR_37			168	#CCUG20998_00247:CCUG20998_00248
CCUG20998_00248	Leucine_carboxyl_methyltransferase		809	+
CCUG20998_00249	hypothetical_protein		713	+
CCUG20998_00250	Copper-exporting_P-type_ATPase_A	copA_2	2291	-
CCUG20998_00251	ECF_RNA_polymerase_sigma_factor_SigC	sigC_1	554	+
CCUG20998_00252	hypothetical_protein		689	-
CCUG20998_00253	Cytochrome_c_oxidase_caa3_assembly_factor_(Caa3_CtaG)		1976	+
CCUG20998_00254	Heavy-metal-associated_domain_protein		218	-
CCUG20998_00255	Copper-exporting_P-type_ATPase_A	copA_3	2273	-
CCUG20998_00256	hypothetical_protein		185	-
CCUG20998_00257	Phospholipase_C_1_precursor	plcA_1	1565	+
CCUG20998_00258	Acetyltransferase_Pat		1517	+
CCUG20998_00259	2-hydroxymuconate_semialdehyde_hydrolase	xylF_1	1376	-
CCUG20998_00260	HTH-type_transcriptional_regulator_RutR	rutR_1	605	-
CCUG20998_IGR_38			28	#CCUG20998_00260:CCUG20998_00261
CCUG20998_00261	hypothetical_protein		950	+
CCUG20998_00262	30S_ribosomal_protein_S18_1	rpsR1_2	263	-
CCUG20998_00263	30S_ribosomal_protein_S14	rpsN	305	-
CCUG20998_00264	50S_ribosomal_protein_L33_2	rpmG2	164	-
CCUG20998_00265	50S_ribosomal_protein_L28	rpmB_1	236	-
CCUG20998_00266	Putative_metal_chaperone_YciC	yciC	1196	+
CCUG20998_00267	50S_ribosomal_protein_L31_type_B	rpmE2	272	+
CCUG20998_00268	Fatty_acyl-CoA_reductase	acr1_1	899	+
CCUG20998_00269	putative_sulfoacetate--CoA_ligase	sauT_1	1586	+
CCUG20998_00270	Calcium-transporting_ATPase_1		4862	-
CCUG20998_IGR_39			308	#CCUG20998_00270:CCUG20998_00271
CCUG20998_00271	hypothetical_protein		206	-
CCUG20998_IGR_40			241	#CCUG20998_00271:CCUG20998_00272
CCUG20998_00272	PE_family_protein		1673	+
CCUG20998_00273	Rhomboid_protease_GluP	gluP	941	+
CCUG20998_00274	Polyketide_cyclase_/_dehydrase_and_lipid_transport		461	+
CCUG20998_00275	2-(R)-hydroxypropyl-CoM_dehydrogenase	xecD	788	-
CCUG20998_00276	Short-chain-fatty-acid--CoA_ligase	fadK_1	1610	-
CCUG20998_00277	HTH-type_transcriptional_regulator_FrlR	frlR	779	-
CCUG20998_00278	Serine/threonine-protein_kinase_PknD	pknD_1	1622	-
CCUG20998_00279	3-oxoacyl-[acyl-carrier-protein]_reductase_FabG	fabG_1	875	+
CCUG20998_00280	Biphenyl_dioxygenase_subunit_alpha	bphA	1361	+
CCUG20998_00281	Alkanal_monooxygenase_alpha_chain	luxA_2	1181	+
CCUG20998_00282	Neopentalenolactone_D_synthase	ptlE	1853	+
CCUG20998_00283	Putative_short-chain_type_dehydrogenase/reductase		935	+
CCUG20998_00284	Formyl-coenzyme_A_transferase	frc_1	1220	+
CCUG20998_IGR_41			78	#CCUG20998_00284:CCUG20998_00285
CCUG20998_00285	O-acetyltransferase_OatA	oatA_1	2012	+
CCUG20998_00286	O-methyltransferase		665	-
CCUG20998_5_ncRNA_ykoK			170	#CCUG20998_00286:CCUG20998_IGR_42
CCUG20998_IGR_42			139	#CCUG20998_5_ncRNA_ykoK:CCUG20998_00287
CCUG20998_00287	hypothetical_protein		215	+
CCUG20998_00288	Divalent_metal_cation_transporter_MntH	mntH_1	1748	+
CCUG20998_00289	Putative_L%2CD-transpeptidase_LppS_precursor	lppS_1	755	-
CCUG20998_IGR_43			256	#CCUG20998_00289:CCUG20998_00290
CCUG20998_00290	putative_hydrogen_peroxide-inducible_genes_activator	oxyR_1	932	+
CCUG20998_00291	putative_oxalyl-CoA_decarboxylase	oxc	1763	-
CCUG20998_IGR_44			107	#CCUG20998_00291:CCUG20998_00292
CCUG20998_00292	putative_sulfoacetate--CoA_ligase	sauT_2	1634	+
CCUG20998_00293	hypothetical_protein		476	-
CCUG20998_00294	Elongation_factor_G	fusA_1	2156	-
CCUG20998_00295	Pyridoxamine_5'-phosphate_oxidase		410	-
CCUG20998_00296	hypothetical_protein		500	+
CCUG20998_00297	Putative_serine_protease_HtrA	htrA_1	1073	+
CCUG20998_00298	Trehalose_synthase/amylase_TreS	treS	1784	+
CCUG20998_00299	Maltokinase	mak	1367	+
CCUG20998_00300	hypothetical_protein		680	+
CCUG20998_00301	Diacylglycerol_acyltransferase/mycolyltransferase_Ag85C_precursor	fbpC	1040	-
CCUG20998_IGR_45			193	#CCUG20998_00301:CCUG20998_00302
CCUG20998_00302	hypothetical_protein		497	-
CCUG20998_00303	putative_enoyl-CoA_hydratase_1		455	+
CCUG20998_00304	(R)-benzylsuccinyl-CoA_dehydrogenase	bbsG_2	1295	-
CCUG20998_00305	Acetyltransferase_(GNAT)_family_protein		632	+
CCUG20998_00306	Cyclic_nucleotide-gated_potassium_channel		2030	-
CCUG20998_00307	HTH-type_transcriptional_repressor_FabR	fabR_1	668	-
CCUG20998_00308	Stearoyl-CoA_9-desaturase_electron_transfer_partner		1097	+
CCUG20998_00309	Stearoyl-CoA_9-desaturase	desA3_1	1133	+
CCUG20998_IGR_46			110	#CCUG20998_00309:CCUG20998_00310
CCUG20998_00310	Polyketide_cyclase_/_dehydrase_and_lipid_transport		524	+
CCUG20998_00311	F420-dependent_glucose-6-phosphate_dehydrogenase	fgd1_1	1058	+
CCUG20998_00312	hypothetical_protein		1112	-
CCUG20998_00313	Bacterial_regulatory_proteins%2C_tetR_family		599	-
CCUG20998_00314	hypothetical_protein		1241	+
CCUG20998_00315	Soluble_epoxide_hydrolase		890	+
CCUG20998_00316	S-(hydroxymethyl)mycothiol_dehydrogenase		1043	-
CCUG20998_00317	Molybdenum-pterin-binding_protein_2	mopII	212	-
CCUG20998_00318	transcriptional_regulator_BetI		605	-
CCUG20998_00319	Pentalenene_oxygenase	ptlI_1	1343	+
CCUG20998_00320	Peptide_methionine_sulfoxide_reductase_MsrA	msrA	515	-
CCUG20998_00321	SnoaL-like_domain_protein		506	+
CCUG20998_00322	3_beta-hydroxysteroid_dehydrogenase/Delta_5-->4-isomerase		1022	+
CCUG20998_00323	hypothetical_protein		380	+
CCUG20998_00324	SnoaL-like_domain_protein		413	-
CCUG20998_00325	hypothetical_protein		911	+
CCUG20998_00326	H(+)/Cl(-)_exchange_transporter_ClcA	clcA_1	1445	-
CCUG20998_00327	Quercetin_2%2C3-dioxygenase	yhhW_2	986	+
CCUG20998_00328	HTH-type_transcriptional_regulator_BetI	betI_3	635	+
CCUG20998_00329	Putative_S-adenosyl-L-methionine-dependent_methyltransferase		932	+
CCUG20998_00330	Putative_S-adenosyl-L-methionine-dependent_methyltransferase		941	+
CCUG20998_00331	Putative_S-adenosyl-L-methionine-dependent_methyltransferase		935	+
CCUG20998_00332	Coniferyl_aldehyde_dehydrogenase	calB	1481	+
CCUG20998_00333	Putative_short-chain_type_dehydrogenase/reductase		860	+
CCUG20998_00334	Alcohol_dehydrogenase	adh_1	968	+
CCUG20998_00335	putative_PPE_family_protein_PPE42		1769	-
CCUG20998_IGR_47			247	#CCUG20998_00335:CCUG20998_00336
CCUG20998_00336	putative_PPE_family_protein_PPE42		1652	-
CCUG20998_00337	putative_PPE_family_protein_PPE42		1748	-
CCUG20998_00338	putative_PPE_family_protein_PPE42		1652	-
CCUG20998_00339	hypothetical_protein		830	-
CCUG20998_00340	(R)-benzylsuccinyl-CoA_dehydrogenase	bbsG_3	1220	-
CCUG20998_00341	hypothetical_protein		878	+
CCUG20998_00342	SnoaL-like_domain_protein		470	+
CCUG20998_IGR_48			83	#CCUG20998_00342:CCUG20998_00343
CCUG20998_00343	NAD(P)_transhydrogenase_subunit_alpha_part_1	pntAA	1088	+
CCUG20998_00344	NAD(P)_transhydrogenase_subunit_alpha	pntA	338	+
CCUG20998_00345	NAD(P)_transhydrogenase_subunit_beta	pntB	1424	+
CCUG20998_00346	hypothetical_protein		125	-
CCUG20998_00347	HTH-type_transcriptional_repressor_KstR2	kstR2_3	623	+
CCUG20998_00348	putative_PPE_family_protein_PPE42		1481	-
CCUG20998_IGR_49			50	#CCUG20998_00348:CCUG20998_00349
CCUG20998_00349	putative_PPE_family_protein_PPE42		1490	-
CCUG20998_00350	putative_PPE_family_protein_PPE42		1517	-
CCUG20998_00351	Alpha/beta_hydrolase_family_protein		908	-
CCUG20998_00352	hypothetical_protein		1082	+
CCUG20998_00353	3-alpha-(or_20-beta)-hydroxysteroid_dehydrogenase	fabG3_1	740	+
CCUG20998_00354	putative_FAD-linked_oxidoreductase		1340	+
CCUG20998_00355	HTH-type_transcriptional_regulator_BetI	betI_4	545	-
CCUG20998_00356	hypothetical_protein		815	-
CCUG20998_00357	Virginiamycin_B_lyase	vgb	857	-
CCUG20998_00358	Acyl-CoA_thioesterase_2	tesB_1	890	+
CCUG20998_00359	Methanesulfonate_monooxygenase	msuD_1	920	+
CCUG20998_00360	hypothetical_protein		677	-
CCUG20998_00361	Phosphotransferase_enzyme_family_protein		1154	-
CCUG20998_00362	E-cinnamoyl-CoA:R-phenyllactate_CoA_transferase	fldA_1	1169	+
CCUG20998_00363	hypothetical_protein		548	+
CCUG20998_00364	hypothetical_protein		704	+
CCUG20998_00365	Cytochrome_P450_130		1208	+
CCUG20998_00366	2-deoxy-scyllo-inosamine_dehydrogenase	neoA	968	+
CCUG20998_00367	5-keto-4-deoxy-D-glucarate_aldolase	garL	761	+
CCUG20998_00368	Cyclopentanol_dehydrogenase	cpnA_1	734	+
CCUG20998_00369	4-hydroxyacetophenone_monooxygenase	hapE_2	1505	+
CCUG20998_00370	Carboxylesterase_NlhH	nlhH_1	941	+
CCUG20998_00371	S-(hydroxymethyl)mycothiol_dehydrogenase		1142	-
CCUG20998_00372	Thioesterase_superfamily_protein		473	+
CCUG20998_00373	Polyketide_cyclase_/_dehydrase_and_lipid_transport		440	+
CCUG20998_00374	HTH-type_transcriptional_regulator_McbR	mcbR_1	773	-
CCUG20998_00375	Long-chain-fatty-acid--CoA_ligase	lcfB_1	1649	+
CCUG20998_IGR_50			83	#CCUG20998_00375:CCUG20998_00376
CCUG20998_00376	putative_phospholipid_ABC_transporter_permease_protein_MlaE	mlaE_3	776	+
CCUG20998_00377	putative_phospholipid_ABC_transporter_permease_protein_MlaE	mlaE_4	869	+
CCUG20998_00378	mce_related_protein		1304	+
CCUG20998_00379	mce_related_protein		1040	+
CCUG20998_00380	mce_related_protein		1565	+
CCUG20998_00381	mce_related_protein		1514	+
CCUG20998_00382	mce_related_protein		1214	+
CCUG20998_00383	mce_related_protein		1553	+
CCUG20998_00384	hypothetical_protein		803	+
CCUG20998_00385	RDD_family_protein		989	+
CCUG20998_00386	hypothetical_protein		557	+
CCUG20998_00387	hypothetical_protein		815	+
CCUG20998_00388	hypothetical_protein		1127	-
CCUG20998_00389	ABC-2_family_transporter_protein		1373	-
CCUG20998_00390	Quercetin_2%2C3-dioxygenase	yhhW_3	773	-
CCUG20998_00391	hypothetical_protein		1427	-
CCUG20998_00392	ECF_RNA_polymerase_sigma_factor_SigG	sigG	1061	-
CCUG20998_00393	Phospholipase_YtpA	ytpA	839	+
CCUG20998_00394	hypothetical_protein		749	+
CCUG20998_00395	hypothetical_protein		524	+
CCUG20998_00396	Thermostable_beta-glucosidase_B	bglB	2135	+
CCUG20998_00397	Metallothionein_precursor	mymT	170	-
CCUG20998_00398	PE_family_protein		3404	-
CCUG20998_IGR_51			66	#CCUG20998_00398:CCUG20998_00399
CCUG20998_00399	Dihydroxy-acid_dehydratase	ilvD	1694	-
CCUG20998_00400	Copper-sensing_transcriptional_repressor_CsoR	csoR_1	290	+
CCUG20998_00401	Sugar_efflux_transporter_B	sotB_1	1256	+
CCUG20998_00402	Putative_L%2CD-transpeptidase_LppS_precursor	lppS_2	1025	+
CCUG20998_IGR_52			48	#CCUG20998_00402:CCUG20998_00403
CCUG20998_00403	putative_HTH-type_transcriptional_regulator_YxaF	yxaF_1	575	+
CCUG20998_00404	Putative_formate_dehydrogenase		2237	+
CCUG20998_00405	Neutral_endopeptidase	pepO	1994	-
CCUG20998_00406	hypothetical_protein		647	+
CCUG20998_00407	hypothetical_protein		689	+
CCUG20998_00408	hypothetical_protein		539	-
CCUG20998_00409	Membrane_protein_YdfJ	ydfJ_1	3014	-
CCUG20998_IGR_53			198	#CCUG20998_00409:CCUG20998_00410
CCUG20998_00410	hypothetical_protein		509	+
CCUG20998_00411	hypothetical_protein		1217	-
CCUG20998_IGR_54			23	#CCUG20998_00411:CCUG20998_00412
CCUG20998_00412	pheromone_autoinducer_2_transporter		1169	+
CCUG20998_00413	Membrane_protein_YdfJ	ydfJ_2	2882	-
CCUG20998_00414	hypothetical_protein		737	-
CCUG20998_00415	tRNA_(guanine-N(7)-)-methyltransferase	trmB	956	-
CCUG20998_00416	hypothetical_protein		1130	+
CCUG20998_00417	hypothetical_protein		1586	+
CCUG20998_IGR_55			43	#CCUG20998_00417:CCUG20998_00418
CCUG20998_00418	Phosphoenolpyruvate_carboxykinase_[GTP]	pckG	1829	+
CCUG20998_00419	Long-chain-fatty-acid--CoA_ligase_FadD13		1523	+
CCUG20998_00420	2%2C3-dehydroadipyl-CoA_hydratase	paaF_2	968	+
CCUG20998_00421	Interferon-induced_transmembrane_protein		401	-
CCUG20998_00422	Acyl-CoA_dehydrogenase	mmgC_2	1172	-
CCUG20998_00423	hypothetical_protein		992	+
CCUG20998_00424	Formyl-coenzyme_A_transferase	frc_2	1220	+
CCUG20998_00425	N-substituted_formamide_deformylase_precursor	nfdA_1	1301	+
CCUG20998_IGR_56			159	#CCUG20998_00425:CCUG20998_00426
CCUG20998_00426	hypothetical_protein		701	+
CCUG20998_00427	Sulfoxide_reductase_catalytic_subunit_YedY	yedY_1	1346	+
CCUG20998_00428	hypothetical_protein		518	+
CCUG20998_00429	Carboxylesterase_NlhH	nlhH_2	1250	+
CCUG20998_00430	Putative_diacyglycerol_O-acyltransferase/MT0231		1439	+
CCUG20998_00431	Carnitinyl-CoA_dehydratase	caiD_1	782	+
CCUG20998_00432	Long-chain-fatty-acid--CoA_ligase_FadD13		1487	+
CCUG20998_00433	hypothetical_protein		296	+
CCUG20998_IGR_57			418	#CCUG20998_00433:CCUG20998_00434
CCUG20998_00434	Long-chain-fatty-acid--AMP_ligase_FadD26		1727	+
CCUG20998_00435	Linear_gramicidin_synthase_subunit_D	lgrD_2	4664	+
CCUG20998_00436	putative_HTH-type_transcriptional_regulator_YxaF	yxaF_2	620	-
CCUG20998_00437	hypothetical_protein		143	-
CCUG20998_00438	putative_enoyl-CoA_hydratase_echA8	echA8_1	809	+
CCUG20998_00439	Geranial_dehydrogenase	geoB_1	1466	-
CCUG20998_00440	putative_methyltransferase		767	-
CCUG20998_00441	GDP-mannose-dependent_alpha-(1-6)-phosphatidylinositol_monomannoside_mannosyltransferase	pimB_1	1163	+
CCUG20998_00442	hypothetical_protein		1799	-
CCUG20998_00443	hypothetical_protein		1280	-
CCUG20998_00444	Acyltransferase_family_protein		1244	+
CCUG20998_00445	PE_family_protein		2027	-
CCUG20998_IGR_58			193	#CCUG20998_00445:CCUG20998_00446
CCUG20998_00446	DNA_ligase	ligA_1	482	+
CCUG20998_00447	PE_family_protein		1520	-
CCUG20998_00448	hypothetical_protein		920	-
CCUG20998_00449	hypothetical_protein		116	+
CCUG20998_IGR_59			44	#CCUG20998_00449:CCUG20998_00450
CCUG20998_00450	Acyl-CoA_dehydrogenase	mmgC_3	1706	+
CCUG20998_00451	HTH-type_transcriptional_repressor_Bm3R1	bm3R1	671	+
CCUG20998_00452	Succinate-semialdehyde_dehydrogenase_[NADP(+)]_1	gabD1	1376	-
CCUG20998_IGR_60			277	#CCUG20998_00452:CCUG20998_00453
CCUG20998_00453	putative_PPE_family_protein_PPE47/PPE48		1184	+
CCUG20998_IGR_61			30	#CCUG20998_00453:CCUG20998_00454
CCUG20998_00454	PE_family_protein		2474	+
CCUG20998_00455	hypothetical_protein		1424	-
CCUG20998_00456	Glycerophosphoryl_diester_phosphodiesterase	ugpQ	692	-
CCUG20998_00457	hypothetical_protein		233	+
CCUG20998_00458	hypothetical_protein		545	+
CCUG20998_00459	Alpha-(1->3)-arabinofuranosyltransferase	aftD	4178	-
CCUG20998_00460	hypothetical_protein		173	-
CCUG20998_00461	hypothetical_protein		257	-
CCUG20998_00462	putative_lipoprotein_YbbD_precursor	ybbD	1193	+
CCUG20998_00463	Fatty_acid_metabolism_regulator_protein	fadR	626	+
CCUG20998_IGR_62			27	#CCUG20998_00463:CCUG20998_00464
CCUG20998_00464	H(+)/Cl(-)_exchange_transporter_ClcA	clcA_2	1304	+
CCUG20998_00465	bifunctional_enoyl-CoA_hydratase/phosphate_acetyltransferase		824	-
CCUG20998_00466	3-oxoacyl-[acyl-carrier-protein]_reductase_FabG	fabG_2	1364	-
CCUG20998_00467	3-ketoacyl-CoA_thiolase	fadI	1325	+
CCUG20998_6_ncRNA_F6			57	#CCUG20998_00467:CCUG20998_00468
CCUG20998_00468	Acyl-CoA_dehydrogenase	mmgC_4	1835	-
CCUG20998_IGR_63			383	#CCUG20998_00468:CCUG20998_00469
CCUG20998_00469	Flavin-dependent_monooxygenase%2C_reductase_subunit_HsaB	hsaB_1	488	+
CCUG20998_00470	hypothetical_protein		269	+
CCUG20998_00471	hypothetical_protein		1247	+
CCUG20998_00472	hypothetical_protein		155	-
CCUG20998_00473	Fumarate_reductase_iron-sulfur_subunit	frdB	746	-
CCUG20998_00474	Succinate_dehydrogenase_flavoprotein_subunit	sdhA_1	1928	-
CCUG20998_00475	hypothetical_protein		821	-
CCUG20998_00476	hypothetical_protein		296	-
CCUG20998_00477	Methylisocitrate_lyase	prpB_1	770	+
CCUG20998_00478	Alpha-crystallin	hspX_1	458	-
CCUG20998_IGR_64			74	#CCUG20998_00478:CCUG20998_00479
CCUG20998_00479	Nitrite_reductase_[NAD(P)H]	nasD	2558	+
CCUG20998_00480	Nitrite_reductase_(NADH)_small_subunit	nirD	356	+
CCUG20998_00481	hypothetical_protein		455	-
CCUG20998_00482	Sirohydrochlorin_cobaltochelatase	cbiX_1	761	-
CCUG20998_00483	bifunctional_uroporphyrinogen-III_synthetase/response_regulator_domain_protein		1151	-
CCUG20998_00484	Nitrate/nitrite_transporter_NarK	narK_1	1454	-
CCUG20998_IGR_65			21	#CCUG20998_00484:CCUG20998_00485
CCUG20998_00485	Aminoglycoside_2'-N-acetyltransferase	aac	545	-
CCUG20998_00486	KipI_antagonist	kipA	869	-
CCUG20998_00487	Kinase_A_inhibitor	kipI	671	-
CCUG20998_00488	Putative_ABC_transporter_substrate-binding_lipoprotein_YhfQ_precursor	yhfQ	992	-
CCUG20998_IGR_66			94	#CCUG20998_00488:CCUG20998_00489
CCUG20998_00489	Nitrate/nitrite_transporter_NarK	narK_2	1397	+
CCUG20998_00490	Putative_DNA_ligase-like_protein/MT0965		1262	-
CCUG20998_00491	Long-chain-fatty-acid--CoA_ligase	lcfB_2	1673	+
CCUG20998_IGR_67			132	#CCUG20998_00491:CCUG20998_00492
CCUG20998_00492	hypothetical_protein		152	+
CCUG20998_00493	putative_diacyglycerol_O-acyltransferase_tgs2	tgs2_1	1340	-
CCUG20998_IGR_68			88	#CCUG20998_00493:CCUG20998_00494
CCUG20998_00494	Acyl-CoA_dehydrogenase	mmgC_5	2186	-
CCUG20998_00495	D-3-phosphoglycerate_dehydrogenase	serA_1	968	-
CCUG20998_00496	Alpha/beta_hydrolase_family_protein		1133	-
CCUG20998_00497	HTH-type_transcriptional_repressor_KstR2	kstR2_4	608	-
CCUG20998_00498	Metallothiol_transferase_FosB	fosB	581	+
CCUG20998_00499	hypothetical_protein		548	+
CCUG20998_00500	hypothetical_protein		692	-
CCUG20998_00501	hypothetical_protein		902	+
CCUG20998_IGR_69			74	#CCUG20998_00501:CCUG20998_00502
CCUG20998_00502	putative_PPE_family_protein_PPE47/PPE48		1577	+
CCUG20998_00503	Putative_S-adenosyl-L-methionine-dependent_methyltransferase		905	+
CCUG20998_IGR_70			282	#CCUG20998_00503:CCUG20998_00504
CCUG20998_00504	ESX-1_secretion_system_protein_EccA1	eccA1_1	1862	+
CCUG20998_00505	ESX-1_secretion_system_protein_eccB1	eccB1_2	1601	+
CCUG20998_00506	ESX-1_secretion_system_protein_EccCa1	eccCa1_1	4001	+
CCUG20998_00507	PE_family_protein		308	+
CCUG20998_00508	putative_PPE_family_protein_PPE47/PPE48		1553	+
CCUG20998_00509	hypothetical_protein		293	+
CCUG20998_00510	ESAT-6-like_protein_EsxR	esxR	290	+
CCUG20998_00511	ESX-1_secretion-associated_protein_EspG1	espG1_1	896	+
CCUG20998_00512	ESX-1_secretion_system_protein_eccD1	eccD1_1	1421	+
CCUG20998_00513	Thermostable_alkaline_protease_precursor		1424	+
CCUG20998_00514	hypothetical_protein		1013	+
CCUG20998_00515	Alpha/beta_hydrolase_family_protein		1220	-
CCUG20998_00516	Trans-aconitate_2-methyltransferase	tam_1	791	+
CCUG20998_00517	Arylsulfatase		1397	-
CCUG20998_00518	5%2C6-dimethylbenzimidazole_synthase	bluB_1	650	-
CCUG20998_00519	hypothetical_protein		359	+
CCUG20998_00520	hypothetical_protein		482	-
CCUG20998_00521	PAP2_superfamily_protein		653	+
CCUG20998_00522	hypothetical_protein		719	+
CCUG20998_00523	Bile_acid_7-alpha_dehydratase	baiE_1	488	-
CCUG20998_00524	hypothetical_protein		1229	+
CCUG20998_00525	Chaperone_protein_DnaK	dnaK_1	1880	+
CCUG20998_IGR_71			62	#CCUG20998_00525:CCUG20998_00526
CCUG20998_00526	hypothetical_protein		1436	+
CCUG20998_00527	hypothetical_protein		386	+
CCUG20998_00528	hypothetical_protein		728	-
CCUG20998_00529	Putative_NADP-dependent_oxidoreductase_YfmJ	yfmJ_1	947	+
CCUG20998_IGR_72			82	#CCUG20998_00529:CCUG20998_00530
CCUG20998_00530	Glucan_endo-1%2C3-beta-glucosidase_A1_precursor	glcA	848	+
CCUG20998_00531	Muconolactone_delta-isomerase		659	+
CCUG20998_00532	Undecaprenyl-diphosphatase_BcrC	bcrC	1496	+
CCUG20998_00533	Xylulose_kinase	xylB_1	1442	-
CCUG20998_00534	Polyol:NADP_oxidoreductase	por	1550	-
CCUG20998_IGR_73			234	#CCUG20998_00534:CCUG20998_00535
CCUG20998_00535	PE_family_protein		1745	+
CCUG20998_00536	Alpha/beta_hydrolase_family_protein		1064	+
CCUG20998_00537	ribonucleotide-diphosphate_reductase_subunit_beta		1100	-
CCUG20998_00538	Alpha/beta_hydrolase_family_protein		761	-
CCUG20998_00539	Phenylacetone_monooxygenase	pamO	2585	-
CCUG20998_00540	Sugar_efflux_transporter_B	sotB_2	1175	-
CCUG20998_IGR_74			399	#CCUG20998_00540:CCUG20998_00541
CCUG20998_00541	3-dehydroquinate_synthase	aroB_1	1205	+
CCUG20998_00542	2-dehydro-3-deoxy-D-gluconate_5-dehydrogenase	kduD_1	758	+
CCUG20998_00543	Sugar_phosphatase_YfbT	yfbT	668	+
CCUG20998_00544	N-acetylmannosamine_kinase	nanK	1001	+
CCUG20998_00545	Alcohol_dehydrogenase_GroES-like_domain_protein		1109	+
CCUG20998_00546	Xylose_isomerase-like_TIM_barrel		782	+
CCUG20998_IGR_75			63	#CCUG20998_00546:CCUG20998_00547
CCUG20998_00547	hypothetical_protein		776	+
CCUG20998_00548	hypothetical_protein		209	-
CCUG20998_00549	Adenosine_monophosphate-protein_transferase_SoFic		1274	-
CCUG20998_IGR_76			41	#CCUG20998_00549:CCUG20998_00550
CCUG20998_00550	Tyrosine_recombinase_XerC	xerC_1	848	+
CCUG20998_IGR_77			133	#CCUG20998_00550:CCUG20998_00551
CCUG20998_00551	hypothetical_protein		503	+
CCUG20998_00552	hypothetical_protein		698	-
CCUG20998_IGR_78			19	#CCUG20998_00552:CCUG20998_4_tRNA_Gly_CCC
CCUG20998_4_tRNA_Gly_CCC			73	#CCUG20998_IGR_78:CCUG20998_00554
CCUG20998_00554	zinc_transporter_ZupT		746	-
CCUG20998_IGR_79			86	#CCUG20998_00554:CCUG20998_00555
CCUG20998_00555	Putative_tartrate_transporter	ttuB	1334	+
CCUG20998_00556	hypothetical_protein		416	+
CCUG20998_00557	Pyrrolidone-carboxylate_peptidase	pcp	668	+
CCUG20998_IGR_80			205	#CCUG20998_00557:CCUG20998_00558
CCUG20998_00558	hypothetical_protein		506	+
CCUG20998_00559	Deoxycytidine_triphosphate_deaminase	dcd	572	+
CCUG20998_00560	hypothetical_protein		1658	+
CCUG20998_00561	hypothetical_protein		1514	+
CCUG20998_00562	UDP-glucose_6-dehydrogenase_YwqF	ywqF	1334	+
CCUG20998_00563	hypothetical_protein		755	+
CCUG20998_00564	SnoaL-like_domain_protein		443	+
CCUG20998_00565	Glucose-1-phosphate_thymidylyltransferase	rmlA	866	+
CCUG20998_00566	PE_family_protein		1433	-
CCUG20998_IGR_81			24	#CCUG20998_00566:CCUG20998_00567
CCUG20998_00567	PE_family_protein		1430	-
CCUG20998_IGR_82			232	#CCUG20998_00567:CCUG20998_00568
CCUG20998_00568	PE_family_protein		3206	+
CCUG20998_00569	Glutamate-pyruvate_aminotransferase_AlaA	alaA	1271	-
CCUG20998_00570	Lactate_utilization_protein_A	lutA	2948	-
CCUG20998_00571	Spore_germination_protein_GerE	gerE	2453	-
CCUG20998_IGR_83			44	#CCUG20998_00571:CCUG20998_00572
CCUG20998_00572	hypothetical_protein		539	+
CCUG20998_00573	hypothetical_protein		2309	-
CCUG20998_00574	hypothetical_protein		872	-
CCUG20998_IGR_84			52	#CCUG20998_00574:CCUG20998_00575
CCUG20998_00575	Isoniazid-induced_protein_IniA	iniA	1853	+
CCUG20998_00576	Isoniazid-induced_protein_IniC	iniC	1481	+
CCUG20998_00577	Chaperone_protein_DnaK	dnaK_2	1832	-
CCUG20998_00578	hypothetical_protein		419	+
CCUG20998_IGR_85			31	#CCUG20998_00578:CCUG20998_00579
CCUG20998_00579	hypothetical_protein		581	-
CCUG20998_00580	hypothetical_protein		563	-
CCUG20998_00581	Carbon_monoxide_dehydrogenase_small_chain	coxS_1	476	-
CCUG20998_00582	6-hydroxypseudooxynicotine_dehydrogenase_complex_subunit_alpha	kdhA	887	-
CCUG20998_00583	Caffeine_dehydrogenase_subunit_alpha	cdhA	2330	-
CCUG20998_00584	Nicotine_blue_oxidoreductase	nboR_1	548	+
CCUG20998_00585	PE_family_protein		377	-
CCUG20998_IGR_86			36	#CCUG20998_00585:CCUG20998_00586
CCUG20998_00586	Aromatic_amino_acid_transport_protein_AroP	aroP	1463	-
CCUG20998_IGR_87			184	#CCUG20998_00586:CCUG20998_00587
CCUG20998_00587	Chaperone_protein_DnaK	dnaK_3	1868	+
CCUG20998_00588	Protein_GrpE	grpE	653	+
CCUG20998_00589	Chaperone_protein_DnaJ	dnaJ_1	1190	+
CCUG20998_00590	Putative_heat_shock_protein_HspR	hspR	386	+
CCUG20998_00591	putative_PPE_family_protein_PPE42		7211	-
CCUG20998_IGR_88			171	#CCUG20998_00591:CCUG20998_00592
CCUG20998_00592	putative_PPE_family_protein_PPE42		10550	-
CCUG20998_IGR_89			1047	#CCUG20998_00592:CCUG20998_00593
CCUG20998_00593	Aldose_1-epimerase	galM	890	-
CCUG20998_00594	Phenol_hydroxylase_P5_protein	dmpP	1181	-
CCUG20998_00595	PE_family_protein		2933	-
CCUG20998_IGR_90			197	#CCUG20998_00595:CCUG20998_00596
CCUG20998_00596	Chaperone_protein_ClpB	clpB	2546	+
CCUG20998_00597	putative_enoyl-CoA_hydratase_echA8	echA8_2	830	-
CCUG20998_IGR_91			199	#CCUG20998_00597:CCUG20998_00598
CCUG20998_00598	hypothetical_protein		854	+
CCUG20998_00599	putative_oxidoreductase		773	+
CCUG20998_00600	Orotate_phosphoribosyltransferase	pyrE_1	539	+
CCUG20998_00601	hypothetical_protein		893	+
CCUG20998_00602	tRNA_(guanosine(18)-2'-O)-methyltransferase	trmH	644	+
CCUG20998_00603	hypothetical_protein		215	-
CCUG20998_00604	HTH-type_transcriptional_regulator_CysL	cysL	965	-
CCUG20998_00605	putative_xanthine_dehydrogenase_subunit_A	pucA	1154	+
CCUG20998_00606	Carbon_monoxide_dehydrogenase_medium_chain	cutM	929	+
CCUG20998_00607	Carbon_monoxide_dehydrogenase_small_chain	coxS_2	482	+
CCUG20998_00608	Carbon_monoxide_dehydrogenase_large_chain	cutL	2390	+
CCUG20998_00609	XdhC_and_CoxI_family_protein		884	+
CCUG20998_00610	Nicotine_blue_oxidoreductase	nboR_2	590	+
CCUG20998_00611	AAA_domain_(dynein-related_subfamily)		878	+
CCUG20998_00612	Carbon_monoxide_dehydrogenase_subunit_G_(CoxG)		674	+
CCUG20998_00613	VWA_domain_containing_CoxE-like_protein		1205	+
CCUG20998_00614	Ethanolamine_ammonia-lyase_light_chain	eutC	773	-
CCUG20998_00615	Ethanolamine_ammonia-lyase_heavy_chain	eutB	1409	-
CCUG20998_00616	putative_amino_acid_permease_YhdG	yhdG_1	1451	-
CCUG20998_IGR_92			317	#CCUG20998_00616:CCUG20998_00617
CCUG20998_00617	Adenylate_cyclase	cya_1	1325	+
CCUG20998_00618	Glycosyl_hydrolase_family_76		1115	+
CCUG20998_00619	Inner_membrane_protein_YqjA	yqjA	692	-
CCUG20998_00620	Fructose-bisphosphate_aldolase	fba	1034	+
CCUG20998_00621	Magnesium_transporter_MgtE		1388	-
CCUG20998_IGR_93			588	#CCUG20998_00621:CCUG20998_00622
CCUG20998_00622	hypothetical_protein		815	-
CCUG20998_00623	hypothetical_protein		470	+
CCUG20998_IGR_94			111	#CCUG20998_00623:CCUG20998_00624
CCUG20998_00624	hypothetical_protein		710	+
CCUG20998_IGR_95			257	#CCUG20998_00624:CCUG20998_00625
CCUG20998_00625	Glycolipid_sulfotransferase		974	+
CCUG20998_00626	Cadmium%2C_cobalt_and_zinc/H(+)-K(+)_antiporter	czcD	923	-
CCUG20998_00627	Peptidase_family_M50		770	-
CCUG20998_00628	hypothetical_protein		677	-
CCUG20998_00629	Adenylosuccinate_synthetase	purA	1298	+
CCUG20998_00630	Thioesterase_superfamily_protein		659	+
CCUG20998_00631	Carboxylesterase_LipF	lipF_1	332	-
CCUG20998_00632	Transposon_Tn10_TetC_protein	tetC_2	647	-
CCUG20998_IGR_96			151	#CCUG20998_00632:CCUG20998_00633
CCUG20998_00633	putative_PPE_family_protein_PPE29		1346	-
CCUG20998_00634	hypothetical_protein		134	-
CCUG20998_IGR_97			173	#CCUG20998_00634:CCUG20998_00635
CCUG20998_00635	Phosphoribosylglycinamide_formyltransferase_2	purT	1340	+
CCUG20998_00636	Thiosulfate_sulfurtransferase_GlpE	glpE	428	+
CCUG20998_00637	O-succinylhomoserine_sulfhydrylase	metZ	1238	+
CCUG20998_00638	NADH_dehydrogenase	ndh_1	1415	-
CCUG20998_IGR_98			484	#CCUG20998_00638:CCUG20998_00639
CCUG20998_00639	Putative_multidrug_resistance_protein_MdtD	mdtD	1190	+
CCUG20998_00640	Choline/Carnitine_o-acyltransferase		1973	-
CCUG20998_00641	Gamma-butyrobetaine_dioxygenase		1133	-
CCUG20998_00642	Aspartate_1-decarboxylase_precursor	panD_1	488	-
CCUG20998_00643	Glycine/sarcosine/dimethylglycine_N-methyltransferase		1514	-
CCUG20998_IGR_99			206	#CCUG20998_00643:CCUG20998_00644
CCUG20998_00644	hypothetical_protein		650	-
CCUG20998_00645	D-alanyl-D-alanine_carboxypeptidase_precursor		1214	-
CCUG20998_00646	Acyl-CoA_dehydrogenase	mmgC_6	1148	-
CCUG20998_00647	Acyl-CoA_dehydrogenase	acdA_2	1187	-
CCUG20998_00648	hypothetical_protein		380	+
CCUG20998_00649	putative_acetyltransferase		506	+
CCUG20998_00650	Nitrilotriacetate_monooxygenase_component_A	ntaA_1	1106	+
CCUG20998_00651	Limonene_1%2C2-monooxygenase	limB_1	1118	+
CCUG20998_00652	Nitrilotriacetate_monooxygenase_component_A	ntaA_2	1331	+
CCUG20998_00653	Membrane_transport_protein_mmpL8	mmpL8_3	2876	-
CCUG20998_00654	Putative_membrane_protein_mmpS4	mmpS4_2	428	-
CCUG20998_IGR_100			368	#CCUG20998_00654:CCUG20998_00655
CCUG20998_00655	Long-chain-fatty-acid--AMP_ligase_FadD30		1769	+
CCUG20998_00656	Phenolphthiocerol_synthesis_polyketide_synthase_type_I_Pks15/1		7268	+
CCUG20998_7_ncRNA_ASpks			74	#CCUG20998_00657:CCUG20998_00656
CCUG20998_00657	putative_metallo-hydrolase_YflN	yflN	752	-
CCUG20998_00658	F420-dependent_glucose-6-phosphate_dehydrogenase	fgd1_2	1010	+
CCUG20998_00659	Phosphate_acetyltransferase	pta	2084	+
CCUG20998_00660	Acetate_kinase	ackA	1166	+
CCUG20998_IGR_101			19	#CCUG20998_00660:CCUG20998_00661
CCUG20998_00661	hypothetical_protein		860	+
CCUG20998_00662	Serine/threonine-protein_kinase_PknG	pknG	2303	-
CCUG20998_00663	ABC_transporter_glutamine-binding_protein_GlnH_precursor	glnH	986	-
CCUG20998_00664	hypothetical_protein		1319	-
CCUG20998_00665	hypothetical_protein		623	+
CCUG20998_00666	Thiamine-phosphate_synthase	thiE	662	-
CCUG20998_8_ncRNA_TPP			130	#CCUG20998_00666:CCUG20998_00667
CCUG20998_00667	Glycine_oxidase	thiO	1019	+
CCUG20998_00668	sulfur_carrier_protein_ThiS		197	+
CCUG20998_00669	Thiazole_synthase	thiG	791	+
CCUG20998_00670	Lipase_2_precursor		752	+
CCUG20998_00671	hypothetical_protein		530	-
CCUG20998_IGR_102			339	#CCUG20998_00671:CCUG20998_00672
CCUG20998_00672	Interferon-induced_transmembrane_protein		332	+
CCUG20998_00673	hypothetical_protein		425	+
CCUG20998_00674	Leupeptin-inactivating_enzyme_1_precursor	lieA	1532	+
CCUG20998_00675	Aminopeptidase_S		1472	+
CCUG20998_00676	hypothetical_protein		1463	+
CCUG20998_00677	Multidrug_resistance_protein_stp	stp_1	3305	-
CCUG20998_IGR_103			247	#CCUG20998_00677:CCUG20998_00678
CCUG20998_00678	Adenylate_cyclase_1	cyaA_1	1526	+
CCUG20998_00679	hypothetical_protein		314	-
CCUG20998_00680	hypothetical_protein		224	-
CCUG20998_00681	HTH-type_transcriptional_regulator_BetI	betI_5	1343	+
CCUG20998_00682	Alpha/beta_hydrolase_family_protein		635	-
CCUG20998_00683	Hydroxymethylpyrimidine/phosphomethylpyrimidine_kinase	thiD	827	-
CCUG20998_00684	Phosphomethylpyrimidine_synthase	thiC	1640	-
CCUG20998_9_ncRNA_TPP			111	#CCUG20998_00685:CCUG20998_00684
CCUG20998_00685	ANTAR_domain_protein		722	+
CCUG20998_00686	STAS_domain_protein		395	+
CCUG20998_00687	Sensor_histidine_kinase_TodS	todS	3869	+
CCUG20998_00688	hypothetical_protein		275	-
CCUG20998_00689	Calcium-transporting_ATPase_1		4613	-
CCUG20998_00690	hypothetical_protein		446	-
CCUG20998_00691	Exodeoxyribonuclease_III	xthA	830	-
CCUG20998_00692	hypothetical_protein		896	-
CCUG20998_00693	Peptide_deformylase	def	593	-
CCUG20998_IGR_104			90	#CCUG20998_00693:CCUG20998_00694
CCUG20998_00694	hypothetical_protein		308	+
CCUG20998_00695	hypothetical_protein		482	+
CCUG20998_00696	Superoxide_dismutase_[Cu-Zn]_precursor	sodC	716	+
CCUG20998_00697	Carboxylate-amine_ligase_YbdK	ybdK_1	1175	+
CCUG20998_00698	HTH-type_transcriptional_regulator_LutR	lutR_1	710	-
CCUG20998_00699	putative_transporter_YycB	yycB	1307	+
CCUG20998_00700	Lon_protease	lon_1	653	+
CCUG20998_00701	ATP-dependent_zinc_metalloprotease_FtsH	ftsH_2	2174	-
CCUG20998_00702	CDP-alcohol_phosphatidyltransferase		875	-
CCUG20998_00703	Phosphatidylserine_decarboxylase_proenzyme	psd	722	-
CCUG20998_00704	PE_family_protein		3176	-
CCUG20998_IGR_105			154	#CCUG20998_00704:CCUG20998_00705
CCUG20998_00705	Molybdopterin_molybdenumtransferase	moeA_1	1205	-
CCUG20998_00706	Fatty_acyl-CoA_reductase	acr1_2	938	-
CCUG20998_00707	Quercetin_2%2C3-dioxygenase	qdoI	644	-
CCUG20998_00708	60_kDa_chaperonin_1	groL1	1625	+
CCUG20998_00709	hypothetical_protein		419	-
CCUG20998_00710	putative_PPE_family_protein_PPE42		1415	-
CCUG20998_00711	D-aminoacylase	dan_2	1748	-
CCUG20998_00712	DinB_superfamily_protein		515	+
CCUG20998_00713	hypothetical_protein		848	+
CCUG20998_00714	Anti-sigma-K_factor_RskA	rskA	698	-
CCUG20998_00715	ECF_RNA_polymerase_sigma_factor_SigK	sigK	563	-
CCUG20998_00716	3-oxo-5-alpha-steroid_4-dehydrogenase		794	-
CCUG20998_00717	Cyclopropane-fatty-acyl-phospholipid_synthase	cfa_1	1286	-
CCUG20998_00718	hypothetical_protein		716	-
CCUG20998_00719	protoporphyrinogen_oxidase		1316	-
CCUG20998_00720	Membrane_transport_protein_mmpL8	mmpL8_4	2897	-
CCUG20998_00721	Putative_membrane_protein_mmpS4	mmpS4_3	419	-
CCUG20998_IGR_106			207	#CCUG20998_00721:CCUG20998_00722
CCUG20998_00722	Bacterial_regulatory_proteins%2C_tetR_family		686	+
CCUG20998_IGR_107			99	#CCUG20998_00722:CCUG20998_00723
CCUG20998_00723	Putative_membrane_protein_mmpS4	mmpS4_4	446	+
CCUG20998_00724	Membrane_transport_protein_mmpL8	mmpL8_5	3002	+
CCUG20998_00725	hypothetical_protein		347	-
CCUG20998_IGR_108			116	#CCUG20998_00725:CCUG20998_00726
CCUG20998_00726	hypothetical_protein		449	-
CCUG20998_00727	Hydroxycinnamoyl-CoA_hydratase-lyase		914	-
CCUG20998_00728	Prolyl_endopeptidase		2105	-
CCUG20998_00729	EPTC-inducible_aldehyde_dehydrogenase	thcA_1	1523	+
CCUG20998_00730	hypothetical_protein		500	+
CCUG20998_00731	hypothetical_protein		239	+
CCUG20998_00732	hypothetical_protein		611	+
CCUG20998_00733	Putative_pyridoxal_phosphate-dependent_acyltransferase		1184	-
CCUG20998_IGR_109			288	#CCUG20998_00733:CCUG20998_00734
CCUG20998_00734	Dihydrolipoyl_dehydrogenase	lpdC	1394	+
CCUG20998_00735	hypothetical_protein		275	+
CCUG20998_IGR_110			114	#CCUG20998_00735:CCUG20998_00736
CCUG20998_00736	putative_PPE_family_protein_PPE47/PPE48		1238	-
CCUG20998_IGR_111			70	#CCUG20998_00736:CCUG20998_00737
CCUG20998_00737	Carboxymuconolactone_decarboxylase_family_protein		566	-
CCUG20998_00738	anaerobic_benzoate_catabolism_transcriptional_regulator		1424	-
CCUG20998_00739	Acyl-ACP_thioesterase		794	+
CCUG20998_IGR_112			148	#CCUG20998_00739:CCUG20998_00740
CCUG20998_00740	Isocitrate_lyase	icl	1286	+
CCUG20998_00741	3-hydroxybutyryl-CoA_dehydrogenase	fadB2	866	+
CCUG20998_00742	Mycolic_acid_methyltransferase_MmaA1	mmaA1_1	860	+
CCUG20998_00743	hypothetical_protein		191	-
CCUG20998_00744	Cyclopropane_mycolic_acid_synthase_3	pcaA	863	-
CCUG20998_00745	HTH-type_transcriptional_regulator_BetI	betI_6	683	-
CCUG20998_IGR_113			53	#CCUG20998_00745:CCUG20998_00746
CCUG20998_00746	hypothetical_protein		1283	+
CCUG20998_00747	anaerobic_benzoate_catabolism_transcriptional_regulator		416	+
CCUG20998_IGR_114			196	#CCUG20998_00747:CCUG20998_00748
CCUG20998_00748	Heparin-binding_hemagglutinin	hbhA	605	+
CCUG20998_00749	hypothetical_protein		287	+
CCUG20998_00750	hypothetical_protein		482	+
CCUG20998_00751	Deoxyribose-phosphate_aldolase	deoC	680	+
CCUG20998_00752	hypothetical_protein		890	-
CCUG20998_00753	(R)-stereoselective_amidase	ramA_1	842	-
CCUG20998_00754	PE_family_protein		6188	-
CCUG20998_IGR_115			211	#CCUG20998_00754:CCUG20998_00755
CCUG20998_00755	hypothetical_protein		524	-
CCUG20998_00756	UDP-N-acetylenolpyruvoylglucosamine_reductase	murB	1100	+
CCUG20998_00757	Putative_L%2CD-transpeptidase_LppS_precursor	lppS_3	1262	+
CCUG20998_00758	Serine_3-dehydrogenase	sdh_2	752	-
CCUG20998_00759	N-acetylglucosamine_repressor	nagC	1301	+
CCUG20998_00760	D-inositol_3-phosphate_glycosyltransferase	mshA_1	1400	+
CCUG20998_00761	hypothetical_protein		551	+
CCUG20998_00762	2%2C3-bisphosphoglycerate-dependent_phosphoglycerate_mutase	gpmA_1	755	+
CCUG20998_00763	Signal-transduction_histidine_kinase_senX3	senX3	1226	+
CCUG20998_00764	Sensory_transduction_protein_regX3	regX3	683	+
CCUG20998_00765	Fructose_dehydrogenase_large_subunit	fdhL	1913	-
CCUG20998_00766	hypothetical_protein		341	-
CCUG20998_00767	hypothetical_protein		983	-
CCUG20998_00768	HTH-type_transcriptional_regulator_Mce2R	mce2R	737	+
CCUG20998_00769	hypothetical_protein		794	-
CCUG20998_00770	Guanosine-5'-triphosphate%2C3'-diphosphate_pyrophosphatase	gppA_1	1034	+
CCUG20998_00771	hypothetical_protein		1070	+
CCUG20998_00772	fructoselysine_3-epimerase		842	+
CCUG20998_00773	hypothetical_protein		845	+
CCUG20998_00774	Pyrroline-5-carboxylate_reductase	proC	884	+
CCUG20998_00775	Helix-turn-helix_domain_protein		323	+
CCUG20998_IGR_116			159	#CCUG20998_00775:CCUG20998_00776
CCUG20998_00776	UDP-glucose_4-epimerase	galE_1	1133	+
CCUG20998_00777	2-acyl-glycerophospho-ethanolamine_acyltransferase		1067	+
CCUG20998_00778	Cyclopropane_mycolic_acid_synthase_2	cmaA2	911	-
CCUG20998_00779	hypothetical_protein		500	-
CCUG20998_00780	Phosphoserine_phosphatase	serB_1	911	-
CCUG20998_IGR_117			29	#CCUG20998_00780:CCUG20998_00781
CCUG20998_00781	Carbon_monoxide_dehydrogenase_small_chain	cutS	602	+
CCUG20998_00782	4-hydroxybenzoyl-CoA_reductase_subunit_beta	hcrB	977	+
CCUG20998_00783	Xanthine_dehydrogenase_molybdenum-binding_subunit	xdhA_1	2177	+
CCUG20998_00784	PE_family_protein		1745	-
CCUG20998_IGR_118			342	#CCUG20998_00784:CCUG20998_00785
CCUG20998_00785	hypothetical_protein		794	-
CCUG20998_IGR_119			508	#CCUG20998_00785:CCUG20998_00786
CCUG20998_00786	Putative_membrane_protein_mmpS4	mmpS4_5	437	+
CCUG20998_00787	Membrane_transport_protein_mmpL8	mmpL8_6	2993	+
CCUG20998_00788	hypothetical_protein		275	+
CCUG20998_00789	Glutamyl-tRNA_reductase	hemA	1421	+
CCUG20998_00790	Porphobilinogen_deaminase	hemC	944	+
CCUG20998_00791	Uroporphyrinogen-III_C-methyltransferase	nasF	1676	+
CCUG20998_00792	Delta-aminolevulinic_acid_dehydratase	hemB	983	+
CCUG20998_00793	hypothetical_protein		536	+
CCUG20998_00794	hypothetical_protein		284	+
CCUG20998_00795	hypothetical_protein		113	-
CCUG20998_00796	hypothetical_protein		110	-
CCUG20998_00797	Tyrocidine_synthase_3	tycC_1	19790	-
CCUG20998_IGR_120			1094	#CCUG20998_00797:CCUG20998_00798
CCUG20998_00798	Epi-isozizaene_5-monooxygenase/(E)-beta-farnesene_synthase		1412	-
CCUG20998_IGR_121			885	#CCUG20998_00798:CCUG20998_00799
CCUG20998_00799	Putative_anti-sigma_factor_antagonist		449	-
CCUG20998_IGR_122			162	#CCUG20998_00799:CCUG20998_00800
CCUG20998_00800	Acyltransferase_family_protein		1220	+
CCUG20998_00801	GDSL-like_Lipase/Acylhydrolase		704	+
CCUG20998_00802	hypothetical_protein		116	-
CCUG20998_00803	O-acetyltransferase_OatA	oatA_2	2162	-
CCUG20998_00804	Putative_esterase		872	-
CCUG20998_IGR_123			65	#CCUG20998_00804:CCUG20998_00805
CCUG20998_00805	Universal_stress_protein/MT2061		863	+
CCUG20998_00806	putative_cation-transporting_ATPase_F	ctpF_1	2717	+
CCUG20998_IGR_124			112	#CCUG20998_00806:CCUG20998_00807
CCUG20998_00807	Glycine/sarcosine/dimethylglycine_N-methyltransferase		1688	+
CCUG20998_00808	GABA_permease	gabP_1	1325	+
CCUG20998_00809	putative_2-dehydropantoate_2-reductase	panE_1	902	-
CCUG20998_00810	L-fuconate_dehydratase		1157	-
CCUG20998_IGR_125			53	#CCUG20998_00810:CCUG20998_00811
CCUG20998_00811	hypothetical_protein		347	+
CCUG20998_00812	Mycoredoxin_1	mrx1	299	-
CCUG20998_00813	hypothetical_protein		1343	-
CCUG20998_00814	Putrescine_importer_PuuP	puuP_1	1337	+
CCUG20998_00815	Glutamate-1-semialdehyde_2%2C1-aminomutase	hemL	1331	+
CCUG20998_00816	Phosphoserine_phosphatase_1	pspA_1	608	+
CCUG20998_00817	Thiol-disulfide_oxidoreductase_ResA	resA_1	611	+
CCUG20998_00818	Cytochrome_C_biogenesis_protein_transmembrane_region		791	+
CCUG20998_00819	Cytochrome_c_biogenesis_protein_Ccs1	ccs1	1574	+
CCUG20998_00820	Cytochrome_c_biogenesis_protein_CcsA	ccsA	986	+
CCUG20998_00821	CobQ/CobB/MinD/ParA_nucleotide_binding_domain_protein		1310	+
CCUG20998_00822	hypothetical_protein		152	-
CCUG20998_00823	hypothetical_protein		368	+
CCUG20998_00824	3-oxoacyl-[acyl-carrier-protein]_synthase_3	fabH_1	1007	-
CCUG20998_00825	1%2C4-dihydroxy-2-naphthoate_octaprenyltransferase	menA	875	-
CCUG20998_00826	S-methyl-5'-thioadenosine_phosphorylase	mtnP	794	+
CCUG20998_00827	dTDP-L-rhamnose_4-epimerase	wbiB	1040	+
CCUG20998_00828	hypothetical_protein		1667	-
CCUG20998_IGR_126			152	#CCUG20998_00828:CCUG20998_00829
CCUG20998_00829	hypothetical_protein		1922	+
CCUG20998_00830	Undecaprenyl-phosphate_mannosyltransferase		656	+
CCUG20998_00831	hypothetical_protein		647	+
CCUG20998_00832	hypothetical_protein		1352	-
CCUG20998_00833	Long-chain-fatty-acid--CoA_ligase_FadD13		1109	-
CCUG20998_00834	hypothetical_protein		296	-
CCUG20998_00835	hypothetical_protein		284	-
CCUG20998_00836	Low-affinity_inorganic_phosphate_transporter_1	pitA	1274	-
CCUG20998_00837	Glyoxalase-like_domain_protein		407	-
CCUG20998_00838	hypothetical_protein		629	-
CCUG20998_00839	Fatty_acyl-CoA_reductase	acr1_3	887	-
CCUG20998_00840	1%2C4-Dihydroxy-2-naphthoyl-CoA_synthase	menB_1	902	-
CCUG20998_00841	hypothetical_protein		701	-
CCUG20998_00842	Long-chain-fatty-acid--CoA_ligase	lcfB_3	1601	-
CCUG20998_00843	N-substituted_formamide_deformylase_precursor	nfdA_2	1604	+
CCUG20998_00844	Chloromuconate_cycloisomerase	tcbD	983	+
CCUG20998_00845	Putative_non-heme_bromoperoxidase_BpoC	bpoC_1	788	+
CCUG20998_00846	2-succinyl-5-enolpyruvyl-6-hydroxy-3-cyclohexene-1-carboxylate_synthase	menD	1646	+
CCUG20998_00847	hypothetical_protein		524	+
CCUG20998_00848	GDP-mannose-dependent_alpha-mannosyltransferase	mgtA_1	1151	+
CCUG20998_00849	MarR_family_protein		497	-
CCUG20998_00850	hypothetical_protein		1175	+
CCUG20998_00851	hypothetical_protein		1307	+
CCUG20998_00852	Ubiquinone/menaquinone_biosynthesis_C-methyltransferase_UbiE	ubiE_1	650	+
CCUG20998_00853	hypothetical_protein		368	-
CCUG20998_00854	Thiopurine_S-methyltransferase	tpm	689	-
CCUG20998_00855	Putative_oxidoreductase/MT0587		1238	-
CCUG20998_00856	Heptaprenyl_diphosphate_synthase_component_2	hepT	1007	+
CCUG20998_00857	hypothetical_protein		860	+
CCUG20998_00858	Bicarbonate_transporter_BicA	bicA	1601	-
CCUG20998_IGR_127			307	#CCUG20998_00858:CCUG20998_00859
CCUG20998_00859	putative_periplasmic_serine_endoprotease_DegP-like_precursor	mucD	1097	+
CCUG20998_00860	FAD-containing_monooxygenase_EthA	ethA_1	1508	-
CCUG20998_IGR_128			46	#CCUG20998_00860:CCUG20998_00861
CCUG20998_00861	hypothetical_protein		161	+
CCUG20998_00862	Lanthionine_synthetase_C-like_protein		3284	-
CCUG20998_00863	hypothetical_protein		536	-
CCUG20998_00864	putative_nucleotide-binding_protein		491	-
CCUG20998_5_tRNA_Tyr_GTA			85	#CCUG20998_00864:CCUG20998_00866
CCUG20998_00866	FtsX-like_permease_family_protein		2387	-
CCUG20998_00867	putative_ABC_transporter_ATP-binding_protein/MT1014		734	-
CCUG20998_00868	HTH-type_transcriptional_regulator_BetI	betI_7	605	-
CCUG20998_00869	(-)-trans-carveol_dehydrogenase	limC_1	812	-
CCUG20998_00870	K(+)/H(+)_antiporter_NhaP	nhaP_1	1220	-
CCUG20998_00871	putative_PPE_family_protein_PPE42		2201	-
CCUG20998_IGR_129			209	#CCUG20998_00871:CCUG20998_00872
CCUG20998_00872	hypothetical_protein		197	+
CCUG20998_00873	Vitamin_D(3)_25-hydroxylase	vdh_1	440	-
CCUG20998_IGR_130			97	#CCUG20998_00873:CCUG20998_00874
CCUG20998_00874	hypothetical_protein		272	+
CCUG20998_00875	Transcriptional_regulatory_protein_EmbR	embR_1	830	-
CCUG20998_IGR_131			1231	#CCUG20998_00875:CCUG20998_00876
CCUG20998_00876	putative_PPE_family_protein_PPE42		3596	+
CCUG20998_00877	hypothetical_protein		434	-
CCUG20998_IGR_132			32	#CCUG20998_00877:CCUG20998_00878
CCUG20998_00878	Multifunctional_cyclase-dehydratase-3-O-methyl_transferase_TcmN	tcmN	1022	+
CCUG20998_00879	Adenylate_cyclase_2	cyaB_1	824	+
CCUG20998_00880	Arylsulfatase	atsA_1	2342	+
CCUG20998_00881	Glutamyl-tRNA(Gln)_amidotransferase_subunit_A	gatA_1	1502	+
CCUG20998_IGR_133			104	#CCUG20998_00881:CCUG20998_00882
CCUG20998_00882	Pentalenene_oxygenase	ptlI_2	1328	+
CCUG20998_00883	FAD-dependent_urate_hydroxylase	hpxO_1	1169	-
CCUG20998_00884	Galactose-1-phosphate_uridylyltransferase	galT	1118	+
CCUG20998_00885	Galactokinase	galK_1	1100	+
CCUG20998_00886	hypothetical_protein		1022	+
CCUG20998_00887	PE_family_protein		4277	-
CCUG20998_IGR_134			140	#CCUG20998_00887:CCUG20998_00888
CCUG20998_00888	Light-repressed_protein_A	lrtA	803	+
CCUG20998_00889	Aluminium_activated_malate_transporter		2276	-
CCUG20998_00890	hypothetical_protein		773	+
CCUG20998_00891	Tripeptidyl_aminopeptidase_precursor	tap	1520	-
CCUG20998_00892	hypothetical_protein		485	-
CCUG20998_00893	haloacid_dehalogenase-like_hydrolase		1295	-
CCUG20998_IGR_135			44	#CCUG20998_00893:CCUG20998_00894
CCUG20998_00894	putative_lipoprotein_LpqN		680	-
CCUG20998_00895	hypothetical_protein		110	+
CCUG20998_00896	Glycosyl_hydrolase_family_92		2639	+
CCUG20998_00897	hypothetical_protein		2375	-
CCUG20998_IGR_136			338	#CCUG20998_00897:CCUG20998_00898
CCUG20998_00898	Imidazolonepropionase	hutI	1262	-
CCUG20998_00899	Putative_S-adenosyl-L-methionine-dependent_methyltransferase		941	+
CCUG20998_00900	RecBCD_enzyme_subunit_RecD	recD_1	1763	-
CCUG20998_00901	RecBCD_enzyme_subunit_RecB	recB	3332	-
CCUG20998_00902	RecBCD_enzyme_subunit_RecC	recC	3299	-
CCUG20998_00903	NADH_dehydrogenase	nox_1	515	+
CCUG20998_00904	Cyanate_hydratase	cynS	476	+
CCUG20998_00905	Patatin-like_phospholipase		1004	+
CCUG20998_00906	putative_enoyl-CoA_hydratase_echA17		695	-
CCUG20998_00907	hypothetical_protein		854	-
CCUG20998_00908	putative_polyketide_biosynthesis_zinc-dependent_hydrolase_BaeB	baeB	716	-
CCUG20998_00909	hypothetical_protein		209	+
CCUG20998_6_tRNA_Thr_GGT			72	#CCUG20998_00909:CCUG20998_7_tRNA_Met_CAT
CCUG20998_7_tRNA_Met_CAT			76	#CCUG20998_6_tRNA_Thr_GGT:CCUG20998_00912
CCUG20998_00912	50S_ribosomal_protein_L33	rpmG	167	+
CCUG20998_00913	hypothetical_protein		479	+
CCUG20998_00914	bifunctional_enoyl-CoA_hydratase/phosphate_acetyltransferase		428	+
CCUG20998_00915	hypothetical_protein		500	+
CCUG20998_8_tRNA_Trp_CCA			72	#CCUG20998_00915:CCUG20998_00917
CCUG20998_00917	Protein_translocase_subunit_SecE	secE	488	+
CCUG20998_00918	hypothetical_protein		713	+
CCUG20998_00919	50S_ribosomal_protein_L11	rplK	428	+
CCUG20998_00920	50S_ribosomal_protein_L1	rplA	707	+
CCUG20998_00921	RNA_polymerase_sigma_factor		1226	-
CCUG20998_00922	YCII-related_domain_protein		698	-
CCUG20998_00923	Hydroxymycolate_synthase_MmaA4	mmaA4	899	-
CCUG20998_00924	Methoxy_mycolic_acid_synthase_MmaA3	mmaA3	881	-
CCUG20998_00925	Cyclopropane_mycolic_acid_synthase_MmaA2	mmaA2_1	866	-
CCUG20998_00926	Mycolic_acid_methyltransferase_MmaA1	mmaA1_2	860	-
CCUG20998_00927	Putative_non-heme_bromoperoxidase_BpoC	bpoC_2	944	-
CCUG20998_00928	putative_protein_kinase_UbiB	ubiB_1	1505	-
CCUG20998_00929	Putative_non-heme_bromoperoxidase_BpoC	bpoC_3	929	-
CCUG20998_00930	Glutamyl-tRNA(Gln)_amidotransferase_subunit_A	gatA_2	1409	-
CCUG20998_00931	Mannosylglycerate_hydrolase	mngB	4193	+
CCUG20998_00932	hypothetical_protein		617	+
CCUG20998_00933	Glucokinase	glkA	908	+
CCUG20998_00934	Integrase_core_domain_protein		971	-
CCUG20998_IGR_137			864	#CCUG20998_00934:CCUG20998_00935
CCUG20998_00935	hypothetical_protein		974	-
CCUG20998_00936	hypothetical_protein		722	-
CCUG20998_00937	hypothetical_protein		821	-
CCUG20998_IGR_138			224	#CCUG20998_00937:CCUG20998_00938
CCUG20998_00938	50S_ribosomal_protein_L10	rplJ	620	+
CCUG20998_00939	50S_ribosomal_protein_L7/L12	rplL	392	+
CCUG20998_00940	Bacterial_regulatory_proteins%2C_tetR_family		740	-
CCUG20998_00941	Carotenoid_cleavage_oxygenase		1502	+
CCUG20998_IGR_139			19	#CCUG20998_00941:CCUG20998_00942
CCUG20998_00942	putative_ABC_transporter_ATP-binding_protein		986	+
CCUG20998_IGR_140			433	#CCUG20998_00942:CCUG20998_00943_rpoB
CCUG20998_00943_rpoB			3512	+
CCUG20998_00944	DNA-directed_RNA_polymerase_subunit_beta'	rpoC	3950	+
CCUG20998_IGR_141			501	#CCUG20998_00944:CCUG20998_00945
CCUG20998_00945	hypothetical_protein		221	+
CCUG20998_00946	Neutral_ceramidase		1913	-
CCUG20998_IGR_142			39	#CCUG20998_00946:CCUG20998_00947
CCUG20998_00947	Tropinesterase		866	+
CCUG20998_00948	putative_endonuclease_4	end	758	+
CCUG20998_00949	Esterase_PHB_depolymerase		848	+
CCUG20998_00950	Putative_acyl-CoA_dehydrogenase_AidB	aidB_1	1628	+
CCUG20998_00951	Hydroxycinnamoyl-CoA_hydratase-lyase		938	+
CCUG20998_00952	hypothetical_protein		731	+
CCUG20998_00953	Carnitinyl-CoA_dehydratase	caiD_2	773	+
CCUG20998_00954	Membrane_transport_protein_mmpL8	mmpL8_7	2894	-
CCUG20998_00955	Putative_membrane_protein_mmpS4	mmpS4_6	428	-
CCUG20998_00956	hypothetical_protein		509	+
CCUG20998_00957	hypothetical_protein		476	-
CCUG20998_00958	hypothetical_protein		377	-
CCUG20998_IGR_143			103	#CCUG20998_00958:CCUG20998_00959
CCUG20998_00959	Tetracycline_repressor_protein_class_H	tetR_1	647	+
CCUG20998_IGR_144			216	#CCUG20998_00959:CCUG20998_00960
CCUG20998_00960	30S_ribosomal_protein_S12	rpsL	374	+
CCUG20998_00961	30S_ribosomal_protein_S7	rpsG	470	+
CCUG20998_00962	Elongation_factor_G	fusA_2	2105	+
CCUG20998_00963	hypothetical_protein		218	-
CCUG20998_00964	Elongation_factor_Tu	tuf_1	1190	+
CCUG20998_00965	hypothetical_protein		809	+
CCUG20998_00966	putative_NAD-dependent_oxidoreductase		827	+
CCUG20998_00967	Ferredoxin--NAD(P)(+)_reductase_fdr	fdr	1205	+
CCUG20998_00968	hypothetical_protein		1061	-
CCUG20998_00969	DNA-binding_transcriptional_repressor_AcrR		593	-
CCUG20998_00970	hypothetical_protein		92	+
CCUG20998_00971	hypothetical_protein		329	+
CCUG20998_00972	Antilisterial_bacteriocin_subtilosin_biosynthesis_protein_AlbA	albA	1175	+
CCUG20998_00973	L-lactate_dehydrogenase_[cytochrome]	lldD	1172	+
CCUG20998_00974	Creatinine_amidohydrolase	crnA	752	+
CCUG20998_00975	Putative_glycosyltransferase_EpsH	epsH_1	1412	+
CCUG20998_00976	Alcohol_dehydrogenase_[acceptor]	alkJ_1	1436	+
CCUG20998_00977	Bacterial_regulatory_proteins%2C_tetR_family		653	-
CCUG20998_00978	putative_PPE_family_protein_PPE42		1979	-
CCUG20998_00979	hypothetical_protein		173	-
CCUG20998_IGR_145			276	#CCUG20998_00979:CCUG20998_00980
CCUG20998_00980	putative_PPE_family_protein_PPE42		3890	+
CCUG20998_00981	hypothetical_protein		542	-
CCUG20998_IGR_146			51	#CCUG20998_00981:CCUG20998_00982
CCUG20998_00982	putative_inactive_lipase/MT1628		1289	+
CCUG20998_IGR_147			384	#CCUG20998_00982:CCUG20998_00983
CCUG20998_00983	30S_ribosomal_protein_S10	rpsJ	305	+
CCUG20998_00984	50S_ribosomal_protein_L3	rplC	653	+
CCUG20998_00985	50S_ribosomal_protein_L4	rplD	674	+
CCUG20998_00986	50S_ribosomal_protein_L23	rplW	302	+
CCUG20998_00987	50S_ribosomal_protein_L2	rplB	842	+
CCUG20998_00988	30S_ribosomal_protein_S19	rpsS	281	+
CCUG20998_00989	50S_ribosomal_protein_L22	rplV	557	+
CCUG20998_00990	30S_ribosomal_protein_S3	rpsC	827	+
CCUG20998_00991	50S_ribosomal_protein_L16	rplP	416	+
CCUG20998_00992	50S_ribosomal_protein_L29	rpmC	242	+
CCUG20998_00993	30S_ribosomal_protein_S17	rpsQ	359	+
CCUG20998_00994	HTH-type_transcriptional_regulator_BetI	betI_8	614	-
CCUG20998_00995	hypothetical_protein		1331	+
CCUG20998_00996	Arylsulfatase	atsA_2	2357	+
CCUG20998_00997	hypothetical_protein		704	+
CCUG20998_00998	Serine/threonine-protein_kinase_pkn1	pkn1_1	881	+
CCUG20998_00999	hypothetical_protein		938	+
CCUG20998_IGR_148			91	#CCUG20998_00999:CCUG20998_01000
[truncated: 5,493 more rows]

## Sheet: Table S1f
Table S1f: Complete Genome Feature Summary of M. marinum ATCC927. List of computationally predicted features, including protein-coding sequences (PROKKA), structural non-coding RNAs (tRNA, RFAM ncRNAs), and calculated intergenic regions (IGR)
[truncated: 7,295 more rows]

[truncated: 9 more sheets: Table S1g, Table S2a, Table S2b, Table S3a, Table S3b, Table S4a, Table S4b, Table S5a and b, Table S5c]
